# Supplementary material for: N-(6-{2-[6-(2,2-Dimethyl­propanamido)-2-pyrid­yl]eth­yl}-2-pyrid­yl)-2,2-dimethyl­propanamide
Source: Acta Crystallogr Sect E Struct Rep Online. 2010 Jul 10;66(Pt 8):o1960–1. doi: 10.1107/S1600536810023068 (PMC3007361; doi:10.1107/S1600536810023068)
Supplement: Supplementary file 1 [file e-66-o1960-sup1.cif]

##############################################################################
###                                                                        ###
###        Electronic paper (Acta Crystallographica Section E)             ###
###                                                                        ###
##############################################################################
#                                                                            #
# This CIF contains the data in a paper accepted for publication in Acta     #
# Crystallographica Section E. It conforms to the requirements of Notes      #
# for Authors for Section E, and has been peer reviewed under the auspices   #
# of the IUCr Commission on Journals.                                        #
#                                                                            #
# Full details of the Crystallographic Information File format               #
# are given in the paper "The Crystallographic Information File (CIF):       #
# a New Standard Archive File for Crystallography" by S. R. Hall, F. H.      #
# Allen and I. D. Brown [Acta Cryst. (1991), A47, 655-685].                  #
#                                                                            #
# The current version of the core CIF dictionary is obtainable from          #
# ftp://ftp.iucr.org/pub/cif_core.dic. The current version number is 2.4.    #
#                                                                            #
# Software is freely available for graphical display of the structure(s) in  #
# this CIF.  For information consult the CIF home page http://www.iucr.org/  #
# cif/home.html                                                              #
#                                                                            #
# This file may be used for bona fide research purposes within the           #
# scientific community so long as proper attribution is given to the journal # 
# article from which it was obtained.                                        #
#                                                                            #
##############################################################################
                                             
data_global
_audit_creation_method     'form.cif (version 2.0)'
_journal_data_validation_number     ?
_journal_date_recd_electronic     2010-06-11
_journal_date_accepted     2010-06-15
_journal_name_full     'Acta Crystallographica, Section E'
_journal_year     2010
_journal_volume     66
_journal_issue      8
_journal_page_first     o1960
_journal_page_last     o1961
_journal_paper_category     QO
_journal_coeditor_code     SJ5021
_publ_contact_author_name     'Prof. Fun, Hoong-Kun'
_publ_contact_author_address
;
      X-ray Crystallography Unit
      School of Physics
      Universiti Sains Malaysia
      11800 USM, Penang
      MALAYSIA
;
_publ_contact_author_email     'hkfun@usm.my'
_publ_contact_author_fax     '604 6579150'
_publ_contact_author_phone     '604 6533652'
_publ_section_title
;\
<i>N</i>-(6-{2-[6-(2,2-Dimethylpropanamido)-2-pyridyl]ethyl}-2-pyridyl)-2,2-\
dimethylpropanamide
;
loop_
    _publ_author_name
    _publ_author_footnote
    _publ_author_address
    'Hoong-Kun Fun'
;
      Thomson Reuters ResearcherID: A-3561-2009.
;
;
      X-ray Crystallography Unit
      School of Physics
      Universiti Sains Malaysia
      11800 USM, Penang
      Malaysia
;
    'Wan-Sin Loh'
;
      Thomson Reuters ResearcherID: C-7581-2009.
;
;
      X-ray Crystallography Unit
      School of Physics
      Universiti Sains Malaysia
      11800 USM, Penang
      Malaysia
;
    'Nirmal Kumar Das' ?
;
      Department of Chemistry
      Bengal Engineering and Science University
      Shibpur, Howrah 711 103
      West Bengal
      India
;
    'Debabrata Sen' ?
;
      Department of Chemistry
      Bengal Engineering and Science University
      Shibpur, Howrah 711 103
      West Bengal
      India
;
    'Shyamaprosad Goswami' ?
;
      Department of Chemistry
      Bengal Engineering and Science University
      Shibpur, Howrah 711 103
      West Bengal
      India
;
data_I
_audit_creation_method     SHELXL-97
_chemical_name_systematic
;
<i>N</i>-(6-{2-[6-(2,2-Dimethylpropanamido)-2-pyridyl]ethyl}-2-pyridyl)-2,2-
dimethylpropanamide
;
_chemical_name_common     ?
_chemical_formula_moiety     'C22 H30 N4 O2'
_chemical_formula_sum     'C22 H30 N4 O2'
_chemical_formula_iupac     'C22 H30 N4 O2'
_chemical_formula_weight     382.50
_chemical_melting_point     ?
_symmetry_cell_setting     orthorhombic
_symmetry_space_group_name_H-M     'P b c a'
_symmetry_space_group_name_Hall     '-P 2ac 2ab'
loop_
    _symmetry_equiv_pos_as_xyz
    'x, y, z'
    '-x+1/2, -y, z+1/2'
    '-x, y+1/2, -z+1/2'
    'x+1/2, -y+1/2, -z'
    '-x, -y, -z'
    'x-1/2, y, -z-1/2'
    'x, -y-1/2, z-1/2'
    '-x-1/2, y-1/2, z'
_cell_length_a     11.7933(3)
_cell_length_b     10.3648(2)
_cell_length_c     17.8667(4)
_cell_angle_alpha     90.00
_cell_angle_beta     90.00
_cell_angle_gamma     90.00
_cell_volume     2183.94(9)
_cell_formula_units_Z     4
_cell_measurement_reflns_used     2706
_cell_measurement_theta_min     2.85
_cell_measurement_theta_max     20.51
_cell_measurement_temperature     296(2)
_exptl_crystal_description     'block'
_exptl_crystal_colour     'colourless'
_exptl_crystal_size_max     0.36
_exptl_crystal_size_mid     0.15
_exptl_crystal_size_min     0.10
_exptl_crystal_density_diffrn     1.163
_exptl_crystal_density_meas     ?
_exptl_crystal_density_method     'not measured'
_exptl_crystal_F_000     824
_exptl_absorpt_coefficient_mu     0.076
_exptl_absorpt_correction_type     multi-scan
_exptl_absorpt_process_details     '(<i>SADABS</i>; Bruker, 2009)'
_exptl_absorpt_correction_T_min     0.9730
_exptl_absorpt_correction_T_max     0.9922
_exptl_special_details     ?
_diffrn_ambient_temperature     296(2)
_diffrn_radiation_type     MoK\a
_diffrn_radiation_wavelength     0.71073
_diffrn_radiation_source     'fine-focus sealed tube'
_diffrn_radiation_monochromator     graphite
_diffrn_measurement_device_type
;
Bruker SMART APEXII CCD area-detector diffractometer
;
_diffrn_measurement_method     '\f and \w scans'
_diffrn_detector_area_resol_mean     ?
_diffrn_reflns_number     36712
_diffrn_reflns_av_R_equivalents     0.0759
_diffrn_reflns_av_sigmaI/netI     0.0384
_diffrn_reflns_theta_min     2.28
_diffrn_reflns_theta_max     30.14
_diffrn_reflns_theta_full     30.14
_diffrn_measured_fraction_theta_max     1.000
_diffrn_measured_fraction_theta_full     1.000
_diffrn_reflns_limit_h_min     -13
_diffrn_reflns_limit_h_max     16
_diffrn_reflns_limit_k_min     -14
_diffrn_reflns_limit_k_max     14
_diffrn_reflns_limit_l_min     -25
_diffrn_reflns_limit_l_max     25
_diffrn_standards_number     0
_diffrn_standards_interval_count     .
_diffrn_standards_interval_time     .
_diffrn_standards_decay_%     ?
_refine_special_details
;
 Refinement of F^2^ against ALL reflections.  The weighted R-factor wR and
 goodness of fit S are based on F^2^, conventional R-factors R are based
 on F, with F set to zero for negative F^2^. The threshold expression of
 F^2^ > 2sigma(F^2^) is used only for calculating R-factors(gt) etc. and is
 not relevant to the choice of reflections for refinement.  R-factors based
 on F^2^ are statistically about twice as large as those based on F, and R-
 factors based on ALL data will be even larger.
;
_reflns_number_total     3221
_reflns_number_gt     1678
_reflns_threshold_expression     I>2\s(I)
_refine_ls_structure_factor_coef     Fsqd
_refine_ls_matrix_type     full
_refine_ls_R_factor_all     0.1334
_refine_ls_R_factor_gt     0.0622
_refine_ls_wR_factor_gt     0.1312
_refine_ls_wR_factor_ref     0.1608
_refine_ls_goodness_of_fit_ref     1.034
_refine_ls_restrained_S_all     1.034
_refine_ls_number_reflns     3221
_refine_ls_number_parameters     256
_refine_ls_number_restraints     12
_refine_ls_hydrogen_treatment     constr
_refine_ls_weighting_scheme     calc
_refine_ls_weighting_details
         'calc w=1/[\s^2^(Fo^2^)+(0.0587P)^2^+0.3829P] where P=(Fo^2^+2Fc^2^)/3'
_atom_sites_solution_hydrogens     geom
_atom_sites_solution_primary     direct
_atom_sites_solution_secondary     difmap
_refine_ls_shift/su_max     0.000
_refine_ls_shift/su_mean     0.000
_refine_diff_density_max     0.165
_refine_diff_density_min     -0.158
_refine_ls_extinction_method     'SHELXTL (Sheldrick, 2008)'
_refine_ls_extinction_coef     0.0034(10)
_refine_ls_extinction_expression
                                  'Fc^*^=kFc[1+0.001xFc^2^\l^3^/sin(2\q)]^-1/4^'
loop_
    _atom_type_symbol
    _atom_type_description
    _atom_type_scat_dispersion_real
    _atom_type_scat_dispersion_imag
    _atom_type_scat_source
    'C' 'C' 0.0033 0.0016
                         'International Tables Vol C Tables 4.2.6.8 and 6.1.1.4'
    'H' 'H' 0.0000 0.0000
                         'International Tables Vol C Tables 4.2.6.8 and 6.1.1.4'
    'N' 'N' 0.0061 0.0033
                         'International Tables Vol C Tables 4.2.6.8 and 6.1.1.4'
    'O' 'O' 0.0106 0.0060
                         'International Tables Vol C Tables 4.2.6.8 and 6.1.1.4'
_computing_data_collection     'APEX2 (Bruker, 2009)'
_computing_cell_refinement     'SAINT (Bruker, 2009)'
_computing_data_reduction     'SAINT (Bruker, 2009)'
_computing_structure_solution     'SHELXTL (Sheldrick, 2008)'
_computing_structure_refinement     'SHELXTL (Sheldrick, 2008)'
_computing_molecular_graphics     'SHELXTL (Sheldrick, 2008)'
_computing_publication_material
;
SHELXTL (Sheldrick, 2008) and PLATON (Spek, 2009)
;
loop_
    _atom_site_type_symbol
    _atom_site_label
    _atom_site_fract_x
    _atom_site_fract_y
    _atom_site_fract_z
    _atom_site_U_iso_or_equiv
    _atom_site_adp_type
    _atom_site_calc_flag
    _atom_site_refinement_flags
    _atom_site_occupancy
    _atom_site_disorder_assembly
    _atom_site_disorder_group
    O O1A 0.2767(12) 0.0598(8) 0.3040(6) 0.079(3) Uani d P 0.636(10) A 1
    N N2A 0.2446(11) 0.2679(14) 0.3392(8) 0.0476(18) Uani d P 0.636(10) A 1
    H H2AB 0.2485 0.3473 0.3255 0.057 Uiso calc PR 0.636(10) A 1
    N N1A 0.1312(9) 0.3395(8) 0.4318(5) 0.067(3) Uani d PD 0.636(10) A 1
    C C1A 0.0598(10) 0.3242(10) 0.4903(5) 0.073(3) Uani d PD 0.636(10) A 1
    C C2A 0.0520(10) 0.2138(8) 0.5303(5) 0.073(4) Uani d PD 0.636(10) A 1
    H H2AA 0.0077 0.2109 0.5734 0.087 Uiso calc PR 0.636(10) A 1
    C C3A 0.1097(10) 0.1060(9) 0.5071(4) 0.0587(19) Uani d PD 0.636(10) A 1
    H H3AA 0.1019 0.0277 0.5320 0.070 Uiso calc PR 0.636(10) A 1
    C C4A 0.1794(11) 0.1177(8) 0.4459(6) 0.055(3) Uani d PD 0.636(10) A 1
    H H4AA 0.2226 0.0480 0.4297 0.066 Uiso calc PR 0.636(10) A 1
    C C5A 0.1845(7) 0.2338(8) 0.4088(4) 0.041(2) Uani d PD 0.636(10) A 1
    C C6A 0.2935(10) 0.1758(9) 0.2969(5) 0.049(3) Uani d P 0.636(10) A 1
    C C7A 0.3538(9) 0.2266(9) 0.2207(8) 0.052(3) Uani d P 0.636(10) A 1
    C C8A 0.2636(6) 0.2620(9) 0.1715(3) 0.127(4) Uani d P 0.636(10) A 1
    H H8AA 0.2196 0.1869 0.1594 0.191 Uiso calc PR 0.636(10) A 1
    H H8AB 0.2945 0.2982 0.1264 0.191 Uiso calc PR 0.636(10) A 1
    H H8AC 0.2160 0.3247 0.1955 0.191 Uiso calc PR 0.636(10) A 1
    C C9A 0.4357(6) 0.1286(6) 0.1954(5) 0.113(3) Uani d P 0.636(10) A 1
    H H9AA 0.3960 0.0511 0.1820 0.169 Uiso calc PR 0.636(10) A 1
    H H9AB 0.4881 0.1101 0.2351 0.169 Uiso calc PR 0.636(10) A 1
    H H9AC 0.4764 0.1605 0.1528 0.169 Uiso calc PR 0.636(10) A 1
    C C10A 0.4251(6) 0.3487(4) 0.2434(4) 0.0838(18) Uani d P 0.636(10) A 1
    H H10A 0.4634 0.3820 0.2001 0.126 Uiso calc PR 0.636(10) A 1
    H H10B 0.4800 0.3251 0.2806 0.126 Uiso calc PR 0.636(10) A 1
    H H10C 0.3754 0.4136 0.2632 0.126 Uiso calc PR 0.636(10) A 1
    C C11A -0.0048(12) 0.4445(9) 0.5168(6) 0.146(4) Uani d P 0.636(10) . 1
    H H11A -0.0847 0.4225 0.5164 0.175 Uiso calc PR 0.636(10) A 1
    H H11B 0.0159 0.4583 0.5687 0.175 Uiso calc PR 0.636(10) A 1
    O O1B 0.304(2) 0.0619(16) 0.3078(10) 0.089(5) Uani d P 0.364(10) A 2
    N N2B 0.257(2) 0.254(2) 0.3499(15) 0.050(4) Uani d P 0.364(10) A 2
    H H2BB 0.2879 0.3288 0.3476 0.060 Uiso calc PR 0.364(10) A 2
    N N1B 0.1365(16) 0.3484(15) 0.4367(9) 0.066(5) Uani d PD 0.364(10) A 2
    C C1B 0.0801(16) 0.3399(14) 0.5017(7) 0.049(3) Uani d PD 0.364(10) A 2
    C C2B 0.0611(19) 0.2206(16) 0.5319(7) 0.086(8) Uani d PD 0.364(10) A 2
    H H2BA 0.0090 0.2085 0.5704 0.103 Uiso calc PR 0.364(10) A 2
    C C3B 0.122(2) 0.1198(19) 0.5029(11) 0.094(7) Uani d PD 0.364(10) A 2
    H H3BA 0.1199 0.0415 0.5283 0.113 Uiso calc PR 0.364(10) A 2
    C C4B 0.1855(19) 0.1273(16) 0.4388(12) 0.066(6) Uani d PD 0.364(10) A 2
    H H4BA 0.2232 0.0567 0.4184 0.079 Uiso calc PR 0.364(10) A 2
    C C5B 0.1887(18) 0.2479(16) 0.4074(11) 0.064(5) Uani d PD 0.364(10) A 2
    C C6B 0.2962(18) 0.1758(18) 0.2901(10) 0.062(6) Uani d P 0.364(10) A 2
    C C7B 0.3565(14) 0.2338(18) 0.2344(14) 0.053(4) Uani d P 0.364(10) A 2
    C C8B 0.4674(12) 0.272(3) 0.2505(7) 0.187(10) Uani d P 0.364(10) A 2
    H H8BA 0.4664 0.3372 0.2884 0.281 Uiso calc PR 0.364(10) A 2
    H H8BB 0.5022 0.3051 0.2060 0.281 Uiso calc PR 0.364(10) A 2
    H H8BC 0.5097 0.1986 0.2681 0.281 Uiso calc PR 0.364(10) A 2
    C C9B 0.2959(17) 0.340(2) 0.1898(11) 0.210(12) Uani d P 0.364(10) A 2
    H H9BA 0.2871 0.4152 0.2207 0.314 Uiso calc PR 0.364(10) A 2
    H H9BB 0.2227 0.3098 0.1743 0.314 Uiso calc PR 0.364(10) A 2
    H H9BC 0.3402 0.3617 0.1465 0.314 Uiso calc PR 0.364(10) A 2
    C C10B 0.3652(19) 0.1244(13) 0.1673(7) 0.145(7) Uani d P 0.364(10) A 2
    H H10D 0.4015 0.1616 0.1243 0.218 Uiso calc PR 0.364(10) A 2
    H H10E 0.2904 0.0961 0.1540 0.218 Uiso calc PR 0.364(10) A 2
    H H10F 0.4088 0.0522 0.1847 0.218 Uiso calc PR 0.364(10) A 2
    C C11B 0.0373(8) 0.4652(12) 0.5286(4) 0.060(3) Uani d P 0.364(10) . 2
    H H11C 0.1012 0.5200 0.5412 0.072 Uiso calc PR 0.364(10) A 2
    H H11D -0.0062 0.4514 0.5740 0.072 Uiso calc PR 0.364(10) A 2
loop_
    _atom_site_aniso_label
    _atom_site_aniso_U_11
    _atom_site_aniso_U_22
    _atom_site_aniso_U_33
    _atom_site_aniso_U_12
    _atom_site_aniso_U_13
    _atom_site_aniso_U_23
    O1A 0.128(6) 0.036(3) 0.072(3) -0.004(3) 0.017(3) -0.009(2)
    N2A 0.055(3) 0.041(4) 0.047(3) 0.007(2) 0.015(3) 0.003(3)
    N1A 0.081(5) 0.049(4) 0.070(5) -0.001(3) 0.044(4) -0.002(3)
    C1A 0.076(5) 0.076(4) 0.065(5) 0.005(3) 0.020(4) -0.016(3)
    C2A 0.077(5) 0.071(6) 0.070(6) -0.011(4) 0.025(4) -0.001(4)
    C3A 0.073(4) 0.060(3) 0.042(3) -0.007(3) 0.001(3) 0.008(2)
    C4A 0.074(5) 0.043(4) 0.048(4) -0.007(3) -0.006(3) 0.016(3)
    C5A 0.042(3) 0.040(4) 0.041(3) 0.008(3) 0.004(3) -0.006(3)
    C6A 0.060(5) 0.043(5) 0.044(3) -0.003(3) 0.001(3) 0.014(3)
    C7A 0.069(4) 0.046(3) 0.043(5) -0.007(2) 0.013(3) -0.004(3)
    C8A 0.085(3) 0.235(10) 0.062(2) -0.026(5) -0.013(3) 0.065(4)
    C9A 0.106(4) 0.073(3) 0.159(6) 0.004(3) 0.073(4) -0.025(3)
    C10A 0.094(4) 0.071(3) 0.086(3) -0.021(2) 0.025(3) 0.000(2)
    C11A 0.181(9) 0.091(4) 0.165(8) 0.045(7) 0.105(6) 0.014(6)
    O1B 0.129(11) 0.062(7) 0.074(6) 0.041(6) 0.040(6) 0.027(5)
    N2B 0.069(7) 0.025(3) 0.056(7) 0.001(4) -0.002(4) 0.010(4)
    N1B 0.085(9) 0.054(7) 0.060(7) 0.018(5) -0.008(6) -0.015(5)
    C1B 0.061(5) 0.059(5) 0.027(3) -0.004(4) -0.006(3) -0.005(3)
    C2B 0.098(13) 0.129(18) 0.030(6) 0.019(10) 0.008(6) 0.015(7)
    C3B 0.118(14) 0.079(9) 0.086(10) -0.020(8) 0.007(8) 0.038(7)
    C4B 0.062(8) 0.084(13) 0.051(7) 0.021(8) 0.014(5) -0.013(8)
    C5B 0.071(9) 0.055(7) 0.068(9) -0.035(6) -0.004(7) 0.013(6)
    C6B 0.059(9) 0.059(10) 0.068(8) 0.028(7) 0.002(6) -0.039(6)
    C7B 0.044(5) 0.083(8) 0.032(6) 0.021(5) 0.003(3) -0.019(4)
    C8B 0.096(10) 0.37(3) 0.095(7) -0.108(14) 0.009(7) -0.006(14)
    C9B 0.203(19) 0.23(2) 0.196(17) 0.135(15) 0.127(15) 0.154(15)
    C10B 0.218(17) 0.124(8) 0.094(7) -0.057(11) 0.095(10) -0.047(6)
    C11B 0.063(4) 0.098(9) 0.019(2) 0.020(4) 0.000(3) -0.010(3)
_geom_special_details
;
 All esds (except the esd in the dihedral angle between two l.s. planes)
 are estimated using the full covariance matrix.  The cell esds are taken
 into account individually in the estimation of esds in distances, angles
 and torsion angles; correlations between esds in cell parameters are only
 used when they are defined by crystal symmetry.  An approximate (isotropic)
 treatment of cell esds is used for estimating esds involving l.s. planes.
;
loop_
    _geom_bond_atom_site_label_1
    _geom_bond_atom_site_label_2
    _geom_bond_site_symmetry_2
    _geom_bond_distance
    _geom_bond_publ_flag
    O1A C6A . 1.225(11) ?
    N2A C6A . 1.348(17) ?
    N2A C5A . 1.473(14) ?
    N2A H2AB . 0.8600 ?
    N1A C5A . 1.328(7) ?
    N1A C1A . 1.352(7) ?
    C1A C2A . 1.353(8) ?
    C1A C11A . 1.536(13) ?
    C2A C3A . 1.372(7) ?
    C2A H2AA . 0.9300 ?
    C3A C4A . 1.374(8) ?
    C3A H3AA . 0.9300 ?
    C4A C5A . 1.375(7) ?
    C4A H4AA . 0.9300 ?
    C6A C7A . 1.624(14) ?
    C7A C8A . 1.429(14) ?
    C7A C9A . 1.473(12) ?
    C7A C10A . 1.572(12) ?
    C8A H8AA . 0.9600 ?
    C8A H8AB . 0.9600 ?
    C8A H8AC . 0.9600 ?
    C9A H9AA . 0.9600 ?
    C9A H9AB . 0.9600 ?
    C9A H9AC . 0.9600 ?
    C10A H10A . 0.9600 ?
    C10A H10B . 0.9600 ?
    C10A H10C . 0.9600 ?
    C11A C11A 5_566 1.302(17) ?
    C11A H11A . 0.9700 ?
    C11A H11B . 0.9700 ?
    O1B C6B . 1.23(2) ?
    N2B C5B . 1.31(3) ?
    N2B C6B . 1.42(3) ?
    N2B H2BB . 0.8600 ?
    N1B C5B . 1.318(13) ?
    N1B C1B . 1.341(12) ?
    C1B C2B . 1.368(13) ?
    C1B C11B . 1.47(2) ?
    C2B C3B . 1.368(13) ?
    C2B H2BA . 0.9300 ?
    C3B C4B . 1.372(13) ?
    C3B H3BA . 0.9300 ?
    C4B C5B . 1.372(13) ?
    C4B H4BA . 0.9300 ?
    C6B C7B . 1.36(3) ?
    C7B C8B . 1.39(2) ?
    C7B C9B . 1.54(2) ?
    C7B C10B . 1.65(2) ?
    C8B H8BA . 0.9600 ?
    C8B H8BB . 0.9600 ?
    C8B H8BC . 0.9600 ?
    C9B H9BA . 0.9600 ?
    C9B H9BB . 0.9600 ?
    C9B H9BC . 0.9600 ?
    C10B H10D . 0.9600 ?
    C10B H10E . 0.9600 ?
    C10B H10F . 0.9600 ?
    C11B C11B 5_566 1.530(19) ?
    C11B H11C . 0.9700 ?
    C11B H11D . 0.9700 ?
loop_
    _geom_angle_atom_site_label_1
    _geom_angle_atom_site_label_2
    _geom_angle_atom_site_label_3
    _geom_angle_site_symmetry_1
    _geom_angle_site_symmetry_3
    _geom_angle
    _geom_angle_publ_flag
    C6A N2A C5A . . 120.6(11) ?
    C6A N2A H2AB . . 119.7 ?
    C5A N2A H2AB . . 119.7 ?
    C5A N1A C1A . . 116.0(7) ?
    N1A C1A C2A . . 123.4(8) ?
    N1A C1A C11A . . 116.9(8) ?
    C2A C1A C11A . . 119.4(8) ?
    C1A C2A C3A . . 119.7(8) ?
    C1A C2A H2AA . . 120.2 ?
    C3A C2A H2AA . . 120.2 ?
    C2A C3A C4A . . 117.8(8) ?
    C2A C3A H3AA . . 121.1 ?
    C4A C3A H3AA . . 121.1 ?
    C3A C4A C5A . . 119.1(7) ?
    C3A C4A H4AA . . 120.4 ?
    C5A C4A H4AA . . 120.4 ?
    N1A C5A C4A . . 123.5(6) ?
    N1A C5A N2A . . 106.9(8) ?
    C4A C5A N2A . . 129.6(8) ?
    O1A C6A N2A . . 124.5(10) ?
    O1A C6A C7A . . 118.5(10) ?
    N2A C6A C7A . . 115.3(9) ?
    C8A C7A C9A . . 118.5(10) ?
    C8A C7A C10A . . 110.5(7) ?
    C9A C7A C10A . . 106.5(7) ?
    C8A C7A C6A . . 105.8(8) ?
    C9A C7A C6A . . 108.6(7) ?
    C10A C7A C6A . . 106.3(9) ?
    C7A C8A H8AA . . 109.5 ?
    C7A C8A H8AB . . 109.5 ?
    H8AA C8A H8AB . . 109.5 ?
    C7A C8A H8AC . . 109.5 ?
    H8AA C8A H8AC . . 109.5 ?
    H8AB C8A H8AC . . 109.5 ?
    C7A C9A H9AA . . 109.5 ?
    C7A C9A H9AB . . 109.5 ?
    H9AA C9A H9AB . . 109.5 ?
    C7A C9A H9AC . . 109.5 ?
    H9AA C9A H9AC . . 109.5 ?
    H9AB C9A H9AC . . 109.5 ?
    C7A C10A H10A . . 109.5 ?
    C7A C10A H10B . . 109.5 ?
    H10A C10A H10B . . 109.5 ?
    C7A C10A H10C . . 109.5 ?
    H10A C10A H10C . . 109.5 ?
    H10B C10A H10C . . 109.5 ?
    C11A C11A C1A 5_566 . 122.2(9) ?
    C11A C11A H11A 5_566 . 106.8 ?
    C1A C11A H11A . . 106.8 ?
    C11A C11A H11B 5_566 . 106.8 ?
    C1A C11A H11B . . 106.8 ?
    H11A C11A H11B . . 106.6 ?
    C5B N2B C6B . . 140(2) ?
    C5B N2B H2BB . . 109.9 ?
    C6B N2B H2BB . . 109.9 ?
    C5B N1B C1B . . 121.6(13) ?
    N1B C1B C2B . . 118.8(13) ?
    N1B C1B C11B . . 113.3(11) ?
    C2B C1B C11B . . 127.7(12) ?
    C1B C2B C3B . . 117.1(14) ?
    C1B C2B H2BA . . 121.5 ?
    C3B C2B H2BA . . 121.5 ?
    C2B C3B C4B . . 124.0(14) ?
    C2B C3B H3BA . . 118.0 ?
    C4B C3B H3BA . . 118.0 ?
    C5B C4B C3B . . 114.1(13) ?
    C5B C4B H4BA . . 123.0 ?
    C3B C4B H4BA . . 123.0 ?
    N2B C5B N1B . . 124.3(18) ?
    N2B C5B C4B . . 112.4(17) ?
    N1B C5B C4B . . 123.0(14) ?
    O1B C6B C7B . . 125.0(17) ?
    O1B C6B N2B . . 112(2) ?
    C7B C6B N2B . . 118(2) ?
    C6B C7B C8B . . 118(2) ?
    C6B C7B C9B . . 116.9(15) ?
    C8B C7B C9B . . 109.9(16) ?
    C6B C7B C10B . . 105.0(15) ?
    C8B C7B C10B . . 106.5(14) ?
    C9B C7B C10B . . 98.3(16) ?
    C7B C8B H8BA . . 109.5 ?
    C7B C8B H8BB . . 109.5 ?
    H8BA C8B H8BB . . 109.5 ?
    C7B C8B H8BC . . 109.5 ?
    H8BA C8B H8BC . . 109.5 ?
    H8BB C8B H8BC . . 109.5 ?
    C7B C9B H9BA . . 109.5 ?
    C7B C9B H9BB . . 109.5 ?
    H9BA C9B H9BB . . 109.5 ?
    C7B C9B H9BC . . 109.5 ?
    H9BA C9B H9BC . . 109.5 ?
    H9BB C9B H9BC . . 109.5 ?
    C7B C10B H10D . . 109.5 ?
    C7B C10B H10E . . 109.5 ?
    H10D C10B H10E . . 109.5 ?
    C7B C10B H10F . . 109.5 ?
    H10D C10B H10F . . 109.5 ?
    H10E C10B H10F . . 109.5 ?
    C1B C11B C11B . 5_566 113.2(10) ?
    C1B C11B H11C . . 108.9 ?
    C11B C11B H11C 5_566 . 108.9 ?
    C1B C11B H11D . . 108.9 ?
    C11B C11B H11D 5_566 . 108.9 ?
    H11C C11B H11D . . 107.8 ?
loop_
    _geom_hbond_atom_site_label_D
    _geom_hbond_atom_site_label_H
    _geom_hbond_atom_site_label_A
    _geom_hbond_site_symmetry_A
    _geom_hbond_distance_DH
    _geom_hbond_distance_HA
    _geom_hbond_distance_DA
    _geom_hbond_angle_DHA
    _geom_hbond_publ_flag
    C10A H10C O1A 8_665 0.96 2.46 3.409(12) 170.6 yes
    N2A H2AB O1A 8_665 0.86 2.26 3.100(16) 167.5 yes
