# Supplementary material for: N-(6-{2-[6-(2,2-Dimethyl­propanamido)-2-pyrid­yl]eth­yl}-2-pyrid­yl)-2,2-dimethyl­propanamide
Source: Acta Crystallogr Sect E Struct Rep Online. 2010 Jul 10;66(Pt 8):o1960–1. doi: 10.1107/S1600536810023068 (PMC3007361; doi:10.1107/S1600536810023068)
Supplement: Supplementary file 2 [file e-66-o1960-Isup2.hkl]

# 
# h,k,l, Fc-squared, Fo-squared, sigma(Fo-squared) and status flag 
# 
data_I
_shelx_title ' spgfun18m in Pbca  (R.T.)' 
_shelx_refln_list_code          4 
_shelx_F_calc_maximum      216.27 
_exptl_crystal_F_000       824.00 
_reflns_d_resolution_high  0.7078 
 
loop_ 
 _symmetry_equiv_pos_as_xyz 
 'x, y, z' 
 '-x+1/2, -y, z+1/2' 
 '-x, y+1/2, -z+1/2' 
 'x+1/2, -y+1/2, -z' 
 '-x, -y, -z' 
 'x-1/2, y, -z-1/2' 
 'x, -y-1/2, z-1/2' 
 '-x-1/2, y-1/2, z' 
 
_cell_length_a    11.7933 
_cell_length_b    10.3648 
_cell_length_c    17.8667 
_cell_angle_alpha  90.000 
_cell_angle_beta   90.000 
_cell_angle_gamma  90.000 
 
_shelx_F_squared_multiplier     1.000 
 
loop_ 
 _refln_index_h 
 _refln_index_k 
 _refln_index_l 
 _refln_F_squared_calc 
 _refln_F_squared_meas 
 _refln_F_squared_sigma 
 _refln_observed_status 
   2   0   0     6969.35     6732.15    125.21 o 
   4   0   0     1083.78     1070.84     20.76 o 
   6   0   0      355.18      339.12     11.91 o 
   8   0   0       78.59       92.86      5.30 o 
  10   0   0       69.97       72.73     11.93 o 
  12   0   0        5.22       10.92      5.00 o 
  14   0   0        2.57       -1.38      6.02 o 
  16   0   0       15.94       17.33     10.87 o 
   2   1   0     1164.56     1033.97     13.14 o 
   4   1   0      485.04      463.17      8.23 o 
   6   1   0      108.63      118.50      4.89 o 
   8   1   0       55.38       56.99      3.75 o 
  10   1   0      133.27      151.52      8.49 o 
  12   1   0       60.57       75.43      7.15 o 
  14   1   0       13.39       10.66      5.52 o 
  16   1   0       12.36        6.49      8.35 o 
   0   2   0    35114.25    35210.06    481.95 o 
   2   2   0     3855.59     3507.96     37.43 o 
   4   2   0      167.68      183.51      5.23 o 
   6   2   0      129.16      106.93      5.58 o 
   8   2   0        8.22        6.64      2.79 o 
  10   2   0      181.40      179.55      8.55 o 
  12   2   0        4.74        6.45      3.89 o 
  14   2   0        0.03        2.58      5.29 o 
  16   2   0       10.75        3.58      7.46 o 
   2   3   0        0.89        0.72      1.16 o 
   4   3   0      133.81      192.78      6.49 o 
   6   3   0     1514.57     1640.40     26.02 o 
   8   3   0       86.37       79.99      5.89 o 
  10   3   0       92.41       82.22      4.88 o 
  12   3   0        2.99        5.88      3.65 o 
  14   3   0        4.56        9.90      5.40 o 
  16   3   0        1.69       -0.41      9.74 o 
   0   4   0      190.68      198.82      6.93 o 
   2   4   0     1366.66     1463.93     15.25 o 
   4   4   0     3294.24     3134.88     28.50 o 
   6   4   0        2.15        1.16      2.43 o 
   8   4   0       98.35       88.36      5.92 o 
  10   4   0      134.74      137.06      7.97 o 
  12   4   0        5.58        6.26      4.35 o 
  14   4   0        8.02       12.74      6.28 o 
  16   4   0        1.43        0.63      7.14 o 
   2   5   0      652.89      704.29     10.76 o 
   4   5   0      220.02      225.85      4.37 o 
   6   5   0      676.39      651.69     11.76 o 
   8   5   0       18.93       13.26      4.41 o 
  10   5   0       45.34       60.79      5.30 o 
  12   5   0       28.52       23.32      6.93 o 
  14   5   0        3.66       10.36     10.43 o 
   0   6   0      375.68      418.58      9.26 o 
   2   6   0     1228.16     1262.69     14.53 o 
   4   6   0      355.05      371.51      6.24 o 
   6   6   0       39.83       41.69      3.35 o 
   8   6   0       75.00       83.41      6.13 o 
  10   6   0       13.07       11.61      4.60 o 
  12   6   0       29.61       27.86     11.47 o 
  14   6   0       29.99       45.54     18.58 o 
   2   7   0       38.31       43.15      3.65 o 
   4   7   0     1029.40     1018.38     13.73 o 
   6   7   0      311.47      305.82      7.91 o 
   8   7   0      120.03      131.02      8.78 o 
  10   7   0       10.01       10.91      4.97 o 
  12   7   0       53.38       41.76      9.01 o 
  14   7   0        4.75        0.71     14.97 o 
   0   8   0       73.36       74.75      6.95 o 
   2   8   0       30.66       29.26      2.97 o 
   4   8   0      165.03      155.81      6.98 o 
   6   8   0        2.41        4.10      2.97 o 
   8   8   0        2.92        6.20      3.17 o 
  10   8   0        9.96        7.04      3.93 o 
  12   8   0       21.80       18.38      9.61 o 
   2   9   0       45.18       37.48      4.87 o 
   4   9   0      228.36      250.60      8.01 o 
   6   9   0       30.41       42.90      5.36 o 
   8   9   0        0.00       -3.05      3.05 o 
  10   9   0        0.92        3.66      4.26 o 
  12   9   0       15.41        7.39      9.31 o 
   0  10   0      529.80      578.25     23.60 o 
   2  10   0      141.89      146.59      8.63 o 
   4  10   0       47.84       44.70      5.07 o 
   6  10   0        7.42        6.08      3.85 o 
   8  10   0        3.41        4.52      4.22 o 
  10  10   0        0.17       -3.27      4.82 o 
  12  10   0        0.13       -2.62      7.99 o 
   2  11   0        5.08        0.84      3.97 o 
   4  11   0        6.07        4.66      3.73 o 
   6  11   0       34.76       38.01      5.92 o 
   8  11   0        1.65        4.49      4.69 o 
  10  11   0        0.12       -5.46      5.46 o 
   0  12   0       24.30       11.43      8.07 o 
   2  12   0       29.68       14.04      5.05 o 
   4  12   0        2.03        0.87      5.76 o 
   6  12   0        5.47       11.53      5.16 o 
   8  12   0        0.67        1.08      5.00 o 
   2  13   0       10.84       20.48      6.66 o 
   4  13   0        0.03        1.30      6.03 o 
   6  13   0        0.40        7.21      7.05 o 
   0  14   0        9.16       -5.75     19.89 o 
   2  14   0       10.40        9.72      6.88 o 
   4  14   0        3.47        5.12      7.02 o 
   1   1   1      711.57      748.76      6.64 o 
   2   1   1     1395.24     1414.91     13.76 o 
   3   1   1     1717.86     1600.72     13.48 o 
   4   1   1      585.27      609.31      6.41 o 
   5   1   1      181.42      173.74      3.39 o 
   6   1   1       85.84      111.51      2.98 o 
   7   1   1        3.18        0.57      1.24 o 
   8   1   1       59.65       59.92      2.98 o 
   9   1   1        0.29        0.22      1.66 o 
  10   1   1       30.47       28.29      3.93 o 
  11   1   1       30.38       24.80      3.09 o 
  12   1   1        4.54        4.40      2.53 o 
  13   1   1        3.62        1.56      2.76 o 
  14   1   1        0.60       -1.04      3.20 o 
  15   1   1        0.61        0.42      3.94 o 
  16   1   1        0.76        7.47      5.17 o 
   0   2   1     2630.43     2709.09     24.07 o 
   1   2   1     1506.98     1399.02      9.66 o 
   2   2   1     1721.91     1688.48     12.85 o 
   3   2   1     1111.81     1117.63      9.30 o 
   4   2   1      246.60      257.84      3.74 o 
   5   2   1       35.05       30.80      1.91 o 
   6   2   1      211.52      227.33      3.97 o 
   7   2   1       99.12      131.46      4.30 o 
   8   2   1      134.12      144.13      5.25 o 
   9   2   1      122.29      119.59      3.83 o 
  10   2   1       46.68       40.68      3.39 o 
  11   2   1       40.64       42.97      3.77 o 
  12   2   1        8.62        7.47      2.71 o 
  13   2   1        9.77       10.98      3.33 o 
  14   2   1        2.18        9.07      3.81 o 
  15   2   1        5.20        5.36      5.45 o 
  16   2   1        0.39        6.62      5.11 o 
   1   3   1      187.91      198.79      2.28 o 
   2   3   1      447.91      459.21      4.04 o 
   3   3   1      310.20      301.56      4.06 o 
   4   3   1       57.35       59.33      2.19 o 
   5   3   1      566.39      486.57      6.84 o 
   6   3   1       52.30       53.48      2.93 o 
   7   3   1        3.32        5.99      1.73 o 
   8   3   1        9.46       10.96      2.18 o 
   9   3   1       12.76       17.26      2.18 o 
  10   3   1       33.10       32.04      2.59 o 
  11   3   1       16.74       19.91      2.99 o 
  12   3   1        4.17        7.29      2.70 o 
  13   3   1       10.52       10.94      3.38 o 
  14   3   1        1.76        7.03      4.87 o 
  15   3   1        3.76        4.97      4.50 o 
  16   3   1        2.65        2.25      5.31 o 
   0   4   1     2482.93     2405.68     19.83 o 
   1   4   1     1296.28     1341.84      9.18 o 
   2   4   1      104.90       92.94      1.94 o 
   3   4   1      188.94      216.14      3.47 o 
   4   4   1      512.28      543.59      4.87 o 
   5   4   1       75.80       62.95      2.63 o 
   6   4   1      357.33      338.50      5.91 o 
   7   4   1      196.43      188.04      5.31 o 
   8   4   1       31.28       35.12      3.40 o 
   9   4   1       16.56       23.93      2.80 o 
  10   4   1       31.01       30.73      3.53 o 
  11   4   1        5.84        4.69      2.51 o 
  12   4   1        6.59        8.37      2.83 o 
  13   4   1        0.05        2.53      3.27 o 
  14   4   1        6.04       13.30      4.07 o 
  15   4   1        0.10       -0.77      4.59 o 
   1   5   1      231.49      209.27      2.83 o 
   2   5   1      105.31      126.56      2.64 o 
   3   5   1      435.73      442.62      4.69 o 
   4   5   1      179.46      169.61      2.74 o 
   5   5   1       81.24       94.64      2.59 o 
   6   5   1       10.82       10.97      1.52 o 
   7   5   1        0.58       -0.32      1.79 o 
   8   5   1        1.53        0.29      2.09 o 
   9   5   1       11.83       16.67      2.55 o 
  10   5   1        1.81        4.95      2.47 o 
  11   5   1        1.67        5.85      2.73 o 
  12   5   1        0.54        7.11      3.40 o 
  13   5   1        1.68       10.37      4.55 o 
  14   5   1        0.02        1.42      4.11 o 
  15   5   1        0.03        3.39      4.79 o 
   0   6   1      398.14      429.58      6.34 o 
   1   6   1        0.13        0.84      0.91 o 
   2   6   1      269.30      290.17      3.97 o 
   3   6   1        1.06        1.86      1.08 o 
   4   6   1       30.37       33.82      2.04 o 
   5   6   1       46.95       59.10      2.18 o 
   6   6   1       74.89       82.15      3.25 o 
   7   6   1        4.23        1.79      1.29 o 
   8   6   1        1.78        6.15      1.76 o 
   9   6   1        2.97        1.40      2.12 o 
  10   6   1       15.93       13.34      2.95 o 
  11   6   1        0.73        8.19      3.22 o 
  12   6   1        4.26        4.43      8.63 o 
  13   6   1        8.76        2.97      8.46 o 
  14   6   1        5.80       21.06     11.09 o 
  15   6   1        0.44        3.03     10.16 o 
   1   7   1       97.56       97.33      2.28 o 
   2   7   1       99.84      110.92      2.80 o 
   3   7   1       11.36       11.32      1.61 o 
   4   7   1       58.46       61.61      2.58 o 
   5   7   1       63.15       62.06      2.68 o 
   6   7   1        9.36       10.15      1.97 o 
   7   7   1        0.02        1.61      1.78 o 
   8   7   1        0.04        1.85      1.74 o 
   9   7   1        6.84        5.59      2.49 o 
  10   7   1        1.28        1.01      2.48 o 
  11   7   1        7.53        6.99      3.71 o 
  12   7   1        3.19       -1.03      4.33 o 
  13   7   1        0.04        2.96      7.59 o 
  14   7   1        1.10        5.38     10.99 o 
   0   8   1       23.13       19.08      2.71 o 
   1   8   1      183.60      196.06      4.44 o 
   2   8   1       55.03       48.16      3.00 o 
   3   8   1      429.29      435.61      6.27 o 
   4   8   1      328.57      326.82      5.74 o 
   5   8   1        7.68        6.31      1.95 o 
   6   8   1       70.08       70.37      3.73 o 
   7   8   1       26.03       21.88      2.66 o 
   8   8   1        2.32        0.09      2.12 o 
   9   8   1        0.22        3.52      2.15 o 
  10   8   1        1.22        2.74      2.42 o 
  11   8   1        0.99        4.88      3.63 o 
  12   8   1        0.53        0.76      5.28 o 
  13   8   1        0.75       -2.00      7.47 o 
   1   9   1      596.94      607.33      9.48 o 
   2   9   1       10.05       12.36      2.13 o 
   3   9   1      154.08      165.75      4.75 o 
   4   9   1      197.27      225.91      5.40 o 
   5   9   1        7.38        7.98      2.42 o 
   6   9   1       87.83      103.13      4.76 o 
   7   9   1        4.32        3.98      2.47 o 
   8   9   1       44.77       47.29      3.80 o 
   9   9   1        0.26        1.35      2.58 o 
  10   9   1        1.66        4.27      3.22 o 
  11   9   1        1.03        2.18      5.44 o 
  12   9   1        9.75        7.94      4.45 o 
  13   9   1        3.54        0.81      8.71 o 
   0  10   1        8.68        8.33      5.72 o 
   1  10   1       21.62       14.58      3.20 o 
   2  10   1      103.56      102.80      5.04 o 
   3  10   1       62.20       56.80      3.38 o 
   4  10   1      131.64      149.14      5.09 o 
   5  10   1       19.40       20.77      3.14 o 
   6  10   1       36.41       35.14      3.57 o 
   7  10   1       12.57       11.59      3.16 o 
   8  10   1        1.38       -0.93      2.72 o 
   9  10   1       13.60       11.95      3.24 o 
  10  10   1        5.42        2.61      3.66 o 
  11  10   1        0.64       -2.75      3.75 o 
  12  10   1        0.14       -4.59      4.59 o 
   1  11   1       10.19        7.55      3.03 o 
   2  11   1        1.91       -0.46      2.88 o 
   3  11   1       11.40        9.93      3.35 o 
   4  11   1        3.50        0.53      2.50 o 
   5  11   1        4.99        6.22      3.11 o 
   6  11   1       11.12       17.44      3.60 o 
   7  11   1        8.87       11.25      3.47 o 
   8  11   1        7.08        5.82      3.32 o 
   9  11   1        5.88        8.30      3.59 o 
  10  11   1        2.05        5.13      4.01 o 
   0  12   1        2.22        0.12      4.84 o 
   1  12   1        7.13        4.74      3.70 o 
   2  12   1        1.42        1.09      3.31 o 
   3  12   1        1.70       -0.39      3.34 o 
   4  12   1        2.57        6.50      4.36 o 
   5  12   1        4.44        1.75      3.44 o 
   6  12   1       13.03       14.81      3.71 o 
   7  12   1       14.40       15.68      3.96 o 
   8  12   1        0.82        5.15      3.69 o 
   9  12   1        4.85        6.74      4.03 o 
   1  13   1        6.02        4.29      4.33 o 
   2  13   1        2.82        0.90      3.72 o 
   3  13   1        6.69        0.92      4.17 o 
   4  13   1        1.94        7.42      4.77 o 
   5  13   1        7.81        1.47      4.46 o 
   6  13   1        5.98        0.72      4.50 o 
   7  13   1        1.59        2.74      3.97 o 
   0  14   1       12.55        9.35      7.64 o 
   1  14   1       12.66        3.87      5.34 o 
   2  14   1        4.30        4.60      4.94 o 
   3  14   1        0.06        1.12      5.62 o 
   4  14   1        9.14        3.23      5.89 o 
   0   0   2       40.61       29.16      2.16 o 
   1   0   2    12564.64    12397.51    122.37 o 
   2   0   2    17058.15    17315.43    244.47 o 
   3   0   2     8646.41     8085.26     84.13 o 
   4   0   2     3712.00     3740.28     45.98 o 
   5   0   2      214.10      191.05     10.48 o 
   6   0   2      199.19      174.83      6.86 o 
   7   0   2        9.56        7.43      2.00 o 
   8   0   2      112.03      124.17      6.05 o 
   9   0   2       22.71       22.09      4.51 o 
  10   0   2       14.89       12.56      3.81 o 
  11   0   2       11.48        6.57      3.39 o 
  12   0   2        0.64        3.10      3.72 o 
  13   0   2       12.27       22.98      5.29 o 
  14   0   2       29.61       36.93      6.86 o 
  15   0   2       19.13       16.46      7.29 o 
  16   0   2        4.83       -0.52      6.40 o 
   1   1   2     2186.32     2184.98     18.34 o 
   2   1   2    46773.22    49609.40    369.66 o 
   3   1   2     4819.97     5035.53     42.34 o 
   4   1   2       37.17       47.58      2.44 o 
   5   1   2        7.82       11.31      1.40 o 
   6   1   2      788.54      701.49      8.61 o 
   7   1   2       76.15       83.48      2.82 o 
   8   1   2       12.70        8.13      1.63 o 
   9   1   2       22.98       14.39      2.06 o 
  10   1   2        1.16        2.53      2.13 o 
  11   1   2        5.99        8.77      2.54 o 
  12   1   2       14.34       19.53      3.44 o 
  13   1   2        1.13        5.08      2.97 o 
  14   1   2       14.88        9.02      3.62 o 
  15   1   2        0.12        5.65      4.40 o 
  16   1   2        3.77        3.88      4.79 o 
   0   2   2     2187.60     2138.22     19.50 o 
   1   2   2      842.91      668.40      5.67 o 
   2   2   2      148.52      128.39      2.38 o 
   3   2   2      165.53      137.95      2.96 o 
   4   2   2      187.69      179.41      2.73 o 
   5   2   2        0.28        1.81      1.02 o 
   6   2   2       67.30       83.20      2.51 o 
   7   2   2        1.52        2.75      1.33 o 
   8   2   2      392.74      389.35      6.30 o 
   9   2   2        0.01       -0.82      1.50 o 
  10   2   2       15.14       18.24      2.75 o 
  11   2   2        1.13        8.43      2.37 o 
  12   2   2        0.01        3.81      2.63 o 
  13   2   2       15.62       10.94      3.40 o 
  14   2   2        1.16        7.86      3.86 o 
  15   2   2       14.12       13.52      5.08 o 
  16   2   2        2.61        3.29      4.76 o 
   1   3   2       14.35       19.50      1.22 o 
   2   3   2      564.21      612.31      5.54 o 
   3   3   2      523.49      502.71      4.66 o 
   4   3   2      113.87       98.56      2.52 o 
   5   3   2      576.35      572.68      6.12 o 
   6   3   2        6.79        6.30      1.46 o 
   7   3   2       11.51       17.86      1.69 o 
   8   3   2      219.61      226.35      4.63 o 
   9   3   2       12.95       11.89      2.12 o 
  10   3   2        0.12        2.63      1.80 o 
  11   3   2        0.57        2.67      2.28 o 
  12   3   2       15.30       17.05      3.15 o 
  13   3   2        0.65        8.80      3.19 o 
  14   3   2        1.04        5.83      3.75 o 
  15   3   2        0.19        3.64      4.42 o 
  16   3   2        2.48       -0.78      4.87 o 
   0   4   2      713.14      703.30      7.57 o 
   1   4   2      198.38      204.24      2.62 o 
   2   4   2     1571.77     1561.12     10.85 o 
   3   4   2      570.64      620.82      5.84 o 
   4   4   2      740.06      789.20      6.84 o 
   5   4   2      378.48      376.72      4.69 o 
   6   4   2       33.95       43.68      2.13 o 
   7   4   2       38.79       42.61      2.10 o 
   8   4   2      380.95      397.58      6.95 o 
   9   4   2        7.56        5.61      1.84 o 
  10   4   2       17.20       13.72      2.53 o 
  11   4   2        5.59        5.51      2.62 o 
  12   4   2        3.89        8.90      2.98 o 
  13   4   2       17.43       16.58      4.64 o 
  14   4   2        0.02        3.50      3.86 o 
  15   4   2        6.56       11.33      5.39 o 
   1   5   2      574.99      631.13      5.73 o 
   2   5   2      438.22      454.83      4.72 o 
   3   5   2        2.37        3.63      0.99 o 
   4   5   2      351.04      377.54      4.37 o 
   5   5   2       76.55       81.29      2.63 o 
   6   5   2       10.67        8.37      1.62 o 
   7   5   2       17.38       18.77      2.04 o 
   8   5   2       64.74       58.79      3.02 o 
   9   5   2        0.34        0.56      1.65 o 
  10   5   2       21.35       15.74      2.68 o 
  11   5   2       11.74       16.73      2.86 o 
  12   5   2        0.64        4.41      3.64 o 
  13   5   2        0.82        8.61      5.06 o 
  14   5   2        0.47        8.42      6.55 o 
  15   5   2        0.00        3.31      4.76 o 
   0   6   2      198.95      211.27      4.14 o 
   1   6   2      358.81      371.51      4.10 o 
   2   6   2       32.25       43.09      2.09 o 
   3   6   2      621.71      568.04      5.96 o 
   4   6   2       75.67       82.45      2.44 o 
   5   6   2      161.38      172.73      3.56 o 
   6   6   2       22.33       21.69      2.18 o 
   7   6   2        4.36        2.68      1.38 o 
   8   6   2      103.93      110.07      4.22 o 
   9   6   2        9.81       15.01      2.35 o 
  10   6   2      110.31      116.90      5.92 o 
  11   6   2       12.64       13.21      3.13 o 
  12   6   2        5.76        6.68      3.81 o 
  13   6   2       25.52       25.75      6.61 o 
  14   6   2        1.79       13.52      6.47 o 
  15   6   2        8.33       10.43      8.35 o 
   1   7   2       82.63       76.33      2.28 o 
   2   7   2        7.58        4.94      1.29 o 
   3   7   2      234.58      237.68      5.11 o 
   4   7   2       28.93       25.57      1.99 o 
   5   7   2      353.51      355.09      6.30 o 
   6   7   2      217.24      224.43      5.57 o 
   7   7   2       70.81       65.22      3.64 o 
   8   7   2       39.46       32.14      2.63 o 
   9   7   2        4.25        3.33      2.25 o 
  10   7   2        8.11        4.20      2.72 o 
  11   7   2       15.55       13.29      3.63 o 
  12   7   2        9.92       10.27      4.05 o 
  13   7   2        3.74        9.82      9.37 o 
  14   7   2        0.44       -0.12      5.67 o 
   0   8   2       92.00       81.78      5.17 o 
   1   8   2       10.85        8.15      1.91 o 
   2   8   2      541.06      531.92      7.08 o 
   3   8   2       47.67       46.46      3.09 o 
   4   8   2        0.85       -0.59      1.69 o 
   5   8   2        0.27        0.42      1.84 o 
   6   8   2       30.12       35.66      3.43 o 
   7   8   2        2.52        7.57      2.57 o 
   8   8   2       40.46       35.35      3.99 o 
   9   8   2        0.37        4.64      2.60 o 
  10   8   2       59.77       57.44      4.63 o 
  11   8   2        5.46        4.77      3.62 o 
  12   8   2        4.19        3.10      4.46 o 
  13   8   2       11.39       14.25      8.51 o 
   1   9   2       67.65       88.78      4.42 o 
   2   9   2       58.21       64.25      3.38 o 
   3   9   2      130.81      152.22      4.60 o 
   4   9   2        1.64       -1.64      1.83 o 
   5   9   2       33.07       33.25      3.19 o 
   6   9   2        3.17        0.38      2.23 o 
   7   9   2        2.78        1.79      2.31 o 
   8   9   2        5.75        9.69      2.63 o 
   9   9   2        3.16        5.50      2.80 o 
  10   9   2        1.09        1.81      3.46 o 
  11   9   2        4.53        7.74      4.30 o 
  12   9   2        0.05       -0.73      4.77 o 
  13   9   2        1.99        0.62      5.40 o 
   0  10   2       60.96       74.38      6.73 o 
   1  10   2      200.29      197.69      6.74 o 
   2  10   2       28.38       28.72      3.47 o 
   3  10   2       49.90       60.27      4.97 o 
   4  10   2        9.28       12.63      2.52 o 
   5  10   2        8.76        6.98      2.80 o 
   6  10   2       32.36       27.82      3.67 o 
   7  10   2        8.03        3.58      2.79 o 
   8  10   2        0.00        2.49      2.74 o 
   9  10   2        0.69       -2.18      2.99 o 
  10  10   2        1.07       -0.14      3.28 o 
  11  10   2        0.06       -3.29      4.55 o 
  12  10   2        0.00        0.60      4.99 o 
   1  11   2        3.03        2.45      2.89 o 
   2  11   2        4.28        3.98      3.10 o 
   3  11   2        0.00       -1.10      2.85 o 
   4  11   2       10.26       12.58      3.22 o 
   5  11   2        9.77        4.28      2.97 o 
   6  11   2        2.18        3.93      3.04 o 
   7  11   2        3.48        7.98      3.30 o 
   8  11   2        7.02        2.92      3.32 o 
   9  11   2        0.07        3.12      3.44 o 
  10  11   2        0.56        5.30      4.54 o 
   0  12   2        6.38       12.16      6.21 o 
   1  12   2       36.50       42.27      5.44 o 
   2  12   2        5.81        4.58      3.47 o 
   3  12   2        0.68       -2.84      3.69 o 
   4  12   2       10.72        5.62      4.25 o 
   5  12   2        3.23        0.93      3.52 o 
   6  12   2        0.98        3.13      3.28 o 
   7  12   2        1.18        1.72      3.46 o 
   8  12   2        1.15        3.20      3.78 o 
   9  12   2        0.09        3.32      4.32 o 
   1  13   2        0.44        3.52      4.56 o 
   2  13   2        0.22        5.89      4.28 o 
   3  13   2        0.66       -4.24      4.24 o 
   4  13   2        0.00       -0.02      4.85 o 
   5  13   2        0.96       -1.31      4.80 o 
   6  13   2        0.00       -3.58      4.75 o 
   7  13   2        0.31       -0.92      4.59 o 
   0  14   2        2.40       -1.77      7.09 o 
   1  14   2        8.72        5.64      5.47 o 
   2  14   2        0.26        1.62      4.72 o 
   3  14   2        3.58        1.69      5.70 o 
   4  14   2        3.22        3.83      5.67 o 
   1   1   3      875.98      766.25      6.17 o 
   2   1   3        2.21       -0.52      0.99 o 
   3   1   3     4445.22     4472.94     33.75 o 
   4   1   3     1300.53     1274.58     12.91 o 
   5   1   3      377.78      385.14      5.22 o 
   6   1   3      929.10      894.95     10.07 o 
   7   1   3      128.65      140.55      3.63 o 
   8   1   3        5.92        6.27      2.14 o 
   9   1   3       92.97       89.42      5.77 o 
  10   1   3        1.66        3.44      2.23 o 
  11   1   3        4.02        3.61      2.43 o 
  12   1   3        7.06       10.86      2.95 o 
  13   1   3        6.35        7.71      3.15 o 
  14   1   3        0.01        3.37      3.66 o 
  15   1   3        0.02        0.50      5.00 o 
  16   1   3        0.04        7.42      5.31 o 
   0   2   3      695.49      659.79      7.14 o 
   1   2   3       57.05       62.50      1.85 o 
   2   2   3       81.81       69.57      1.77 o 
   3   2   3     2033.17     1984.21     15.29 o 
   4   2   3      204.45      216.16      3.41 o 
   5   2   3      120.37      118.21      2.49 o 
   6   2   3       23.79       19.00      1.42 o 
   7   2   3       69.35       74.25      2.37 o 
   8   2   3      208.23      214.99      4.61 o 
   9   2   3       28.67       39.40      2.65 o 
  10   2   3       15.44       11.41      2.55 o 
  11   2   3        0.73       -0.47      2.27 o 
  12   2   3       37.86       23.96      3.89 o 
  13   2   3       11.11       11.94      3.48 o 
  14   2   3       13.62       15.49      4.15 o 
  15   2   3        5.88        3.84      4.62 o 
  16   2   3        0.45        2.38      5.04 o 
   1   3   3       10.66       10.10      1.13 o 
   2   3   3      654.77      708.88      6.49 o 
   3   3   3        0.69       -0.63      0.76 o 
   4   3   3     1640.21     1788.16     14.10 o 
   5   3   3      391.14      442.60      5.16 o 
   6   3   3      144.36      156.62      3.99 o 
   7   3   3        2.32        3.52      1.41 o 
   8   3   3        7.80       11.22      1.78 o 
   9   3   3       32.40       35.09      2.73 o 
  10   3   3       23.62       19.51      2.93 o 
  11   3   3        1.78        4.83      2.26 o 
  12   3   3       15.48       15.43      3.27 o 
  13   3   3       19.96       14.71      3.77 o 
  14   3   3        0.04        5.55      3.70 o 
  15   3   3        0.30       -1.70      4.41 o 
  16   3   3        0.49        1.21      5.11 o 
   0   4   3     1108.92     1094.10     11.86 o 
   1   4   3       16.45       16.74      1.25 o 
   2   4   3       88.34       82.89      2.24 o 
   3   4   3      704.61      707.66      6.49 o 
   4   4   3      198.51      196.45      3.00 o 
   5   4   3      128.44      125.60      2.83 o 
   6   4   3      140.55      124.46      3.11 o 
   7   4   3        6.57        2.04      1.54 o 
   8   4   3       49.68       48.38      2.85 o 
   9   4   3       63.21       47.61      3.00 o 
  10   4   3        7.06        4.48      2.38 o 
  11   4   3       10.25       13.91      3.19 o 
  12   4   3       10.83       18.03      4.38 o 
  13   4   3        3.86        0.83      3.10 o 
  14   4   3        5.02        6.42      3.94 o 
  15   4   3        0.74       -1.52      4.46 o 
   1   5   3       91.07      100.84      2.13 o 
   2   5   3        3.72        0.21      0.91 o 
   3   5   3      276.41      297.06      4.50 o 
   4   5   3      179.19      162.20      3.92 o 
   5   5   3       45.20       54.24      1.97 o 
   6   5   3       18.70       13.96      1.77 o 
   7   5   3       63.91       74.45      3.09 o 
   8   5   3        5.20        4.18      1.72 o 
   9   5   3        0.02        0.51      1.98 o 
  10   5   3        4.61        7.38      2.44 o 
  11   5   3        2.59        7.32      2.88 o 
  12   5   3        0.03        1.01      3.86 o 
  13   5   3        0.21        4.96      5.40 o 
  14   5   3        0.27        6.03      6.00 o 
  15   5   3        0.82       -0.08      5.70 o 
   0   6   3      514.01      522.47      8.87 o 
   1   6   3      433.04      410.73      5.22 o 
   2   6   3      216.70      220.98      3.69 o 
   3   6   3        3.54        4.59      1.35 o 
   4   6   3        2.15        3.96      1.20 o 
   5   6   3        3.35        1.30      1.24 o 
   6   6   3        1.97        1.90      1.38 o 
   7   6   3        6.51        3.37      1.48 o 
   8   6   3       14.91       14.13      2.36 o 
   9   6   3       45.78       41.33      3.90 o 
  10   6   3        0.26        3.91      2.52 o 
  11   6   3       27.73       26.79      3.49 o 
  12   6   3        3.03       -3.52      3.52 o 
  13   6   3        0.00        3.29      4.97 o 
  14   6   3        1.28        3.07      6.40 o 
  15   6   3        0.20        2.99      7.13 o 
   1   7   3       88.56       82.44      2.49 o 
   2   7   3      419.09      377.39      6.18 o 
   3   7   3        1.93        1.69      1.53 o 
   4   7   3      104.95      101.54      3.61 o 
   5   7   3        0.97        2.05      1.74 o 
   6   7   3       46.17       50.69      3.60 o 
   7   7   3       65.51       58.42      3.15 o 
   8   7   3        0.14        3.71      1.90 o 
   9   7   3        4.21        3.26      2.40 o 
  10   7   3        2.05        0.10      2.73 o 
  11   7   3        5.38        7.51      3.21 o 
  12   7   3        0.89       -3.34      3.72 o 
  13   7   3        0.19       -1.02      5.58 o 
  14   7   3        0.04       -1.16      6.14 o 
   0   8   3       16.93       25.41      3.72 o 
   1   8   3      490.42      467.83      7.47 o 
   2   8   3      125.45      115.72      4.85 o 
   3   8   3       24.57       24.34      2.34 o 
   4   8   3        7.86        7.51      1.98 o 
   5   8   3       53.93       47.32      2.91 o 
   6   8   3       18.68       21.71      2.74 o 
   7   8   3        5.38        3.59      2.12 o 
   8   8   3        0.00        2.80      2.27 o 
   9   8   3        7.64       10.64      2.66 o 
  10   8   3       23.47       24.81      4.02 o 
  11   8   3        0.59       -0.03      3.49 o 
  12   8   3        5.13       14.69      4.66 o 
  13   8   3        0.79       -0.49      5.17 o 
   1   9   3       82.32       81.33      4.37 o 
   2   9   3      181.45      174.89      5.16 o 
   3   9   3       73.44       72.34      3.57 o 
   4   9   3       12.54       12.07      3.03 o 
   5   9   3       92.03      103.27      4.67 o 
   6   9   3       47.18       46.98      3.69 o 
   7   9   3       19.34       16.20      2.91 o 
   8   9   3       35.82       34.54      3.45 o 
   9   9   3        5.32       13.99      3.51 o 
  10   9   3        7.95       15.37      3.73 o 
  11   9   3        0.34       -2.17      4.32 o 
  12   9   3        0.00        6.36      4.94 o 
   0  10   3       73.29       83.05      8.45 o 
   1  10   3      416.71      411.75      9.79 o 
   2  10   3       96.08       93.66      5.19 o 
   3  10   3        3.90        6.84      2.30 o 
   4  10   3        3.54        3.99      2.68 o 
   5  10   3       14.72       15.42      4.58 o 
   6  10   3        9.03       13.20      3.14 o 
   7  10   3        1.12        5.47      2.92 o 
   8  10   3       24.88       23.17      3.58 o 
   9  10   3        0.38        1.23      3.59 o 
  10  10   3       31.19       23.39      4.66 o 
  11  10   3        1.50        8.29      5.25 o 
  12  10   3        2.00       -1.29     13.26 o 
   1  11   3        2.19        6.93      3.44 o 
   2  11   3       14.24       11.03      3.58 o 
   3  11   3        5.51        8.35      3.12 o 
   4  11   3       14.59       10.62      2.94 o 
   5  11   3        0.74       -0.45      2.70 o 
   6  11   3        0.30       -0.95      2.90 o 
   7  11   3        4.17        6.49      3.49 o 
   8  11   3        6.04        5.07      3.73 o 
   9  11   3        0.05        3.49      4.37 o 
  10  11   3        0.17       -0.36      4.23 o 
   0  12   3       12.51       -0.94      5.48 o 
   1  12   3        0.01       -2.16      3.68 o 
   2  12   3        2.59        1.10      3.53 o 
   3  12   3        1.89        4.76      4.01 o 
   4  12   3        3.81        2.22      4.21 o 
   5  12   3        9.82       12.83      4.41 o 
   6  12   3        0.27       -1.42      3.52 o 
   7  12   3        0.01        3.89      4.31 o 
   8  12   3       13.13       11.72      4.47 o 
   9  12   3        5.55        3.21      4.60 o 
   1  13   3        4.27       -2.68      4.44 o 
   2  13   3        1.72        4.64      4.43 o 
   3  13   3       11.91       10.82      5.22 o 
   4  13   3        3.98        1.46      5.03 o 
   5  13   3        0.21        0.89      4.83 o 
   6  13   3        0.38        2.54      5.00 o 
   7  13   3        0.46        4.26      5.04 o 
   0  14   3        1.83       -4.31      7.07 o 
   1  14   3        5.73       -0.28      5.50 o 
   2  14   3        0.02       -4.80      4.80 o 
   3  14   3       18.58       18.66      6.36 o 
   4  14   3        6.54       11.68      6.39 o 
   0   0   4    25189.61    24492.34    283.55 o 
   1   0   4     1620.83     1604.73     14.82 o 
   2   0   4    16962.02    17664.50    154.79 o 
   3   0   4     2828.97     2659.50     29.95 o 
   4   0   4     1389.47     1217.49     18.60 o 
   5   0   4     5057.46     4893.74     63.92 o 
   6   0   4        9.84        4.96      2.74 o 
   7   0   4      161.08      184.17      6.45 o 
   8   0   4      145.12      138.22      6.08 o 
   9   0   4        0.47       -0.23      2.67 o 
  10   0   4       14.02       17.75      4.12 o 
  11   0   4       13.33       10.90      4.48 o 
  12   0   4       48.51       55.00      6.69 o 
  13   0   4        1.65        3.70      4.52 o 
  14   0   4       30.86       15.01      6.33 o 
  15   0   4        1.73        4.89      6.83 o 
  16   0   4        5.32       -3.85      9.78 o 
   1   1   4      233.17      246.02      2.88 o 
   2   1   4       55.29       55.05      1.70 o 
   3   1   4     5755.55     5669.87     42.32 o 
   4   1   4     1846.90     1786.92     15.74 o 
   5   1   4     1319.97     1242.97     12.97 o 
   6   1   4        0.33       -0.79      1.24 o 
   7   1   4        3.13        1.45      1.60 o 
   8   1   4       59.53       57.08      4.59 o 
   9   1   4        6.17        9.07      2.44 o 
  10   1   4        0.57        2.40      2.28 o 
  11   1   4       64.33       76.68      4.90 o 
  12   1   4        4.35        4.15      2.72 o 
  13   1   4       58.44       61.30      5.28 o 
  14   1   4        0.69        5.65      3.94 o 
  15   1   4        5.63        4.51      4.59 o 
  16   1   4        3.00        2.51      4.91 o 
   0   2   4      292.43      325.96      4.30 o 
   1   2   4     2196.35     2254.05     15.19 o 
   2   2   4     3300.48     3032.02     21.18 o 
   3   2   4        0.00       -0.38      0.93 o 
   4   2   4     1209.08     1218.84     10.47 o 
   5   2   4      758.75      756.66      7.72 o 
   6   2   4       50.93       55.46      1.99 o 
   7   2   4       95.98      104.59      2.81 o 
   8   2   4      122.40      123.67      3.82 o 
   9   2   4        0.45        0.64      2.09 o 
  10   2   4       25.98       23.49      4.39 o 
  11   2   4        7.96        6.03      2.59 o 
  12   2   4       18.34       19.28      3.36 o 
  13   2   4        0.06        3.36      3.31 o 
  14   2   4       38.45       36.85      7.10 o 
  15   2   4        0.00        3.40      4.46 o 
  16   2   4        4.03       -1.73      4.99 o 
   1   3   4       25.72       28.36      1.23 o 
   2   3   4     1185.71     1215.62     10.57 o 
   3   3   4     1027.55     1019.49      8.86 o 
   4   3   4      682.54      685.71      6.92 o 
   5   3   4      195.50      187.47      3.11 o 
   6   3   4      295.56      315.05      4.91 o 
   7   3   4       16.70       16.15      1.59 o 
   8   3   4       28.14       28.70      2.02 o 
   9   3   4        0.27        2.65      1.71 o 
  10   3   4        0.27        2.08      2.10 o 
  11   3   4       45.78       45.41      4.05 o 
  12   3   4       17.44       13.60      4.13 o 
  13   3   4       17.71       12.44      3.70 o 
  14   3   4        0.63        5.26      4.24 o 
  15   3   4        0.70       -1.20      4.51 o 
  16   3   4        0.65        8.69      5.88 o 
   0   4   4     2135.74     2078.73     21.59 o 
   1   4   4     1017.39     1106.26      9.41 o 
   2   4   4      726.63      751.87      7.31 o 
   3   4   4      362.20      385.53      4.56 o 
   4   4   4       92.50      100.25      2.47 o 
   5   4   4      207.48      230.75      3.60 o 
   6   4   4      371.84      346.97      4.59 o 
   7   4   4        5.00        2.96      1.49 o 
   8   4   4        9.33        8.24      1.93 o 
   9   4   4       25.52       29.49      3.01 o 
  10   4   4       26.26       22.43      2.98 o 
  11   4   4       18.88       14.53      2.93 o 
  12   4   4       19.68       22.60      5.12 o 
  13   4   4        0.87        4.87      3.50 o 
  14   4   4       10.60        5.17      4.47 o 
  15   4   4        2.57        2.70      4.64 o 
   1   5   4      383.20      377.25      4.71 o 
   2   5   4      352.09      408.44      5.45 o 
   3   5   4       10.30        7.64      1.14 o 
   4   5   4      176.96      165.65      3.25 o 
   5   5   4       49.20       52.85      2.15 o 
   6   5   4       21.05       18.84      1.81 o 
   7   5   4      205.81      205.43      4.31 o 
   8   5   4       10.19        6.76      2.00 o 
   9   5   4        1.07        3.24      2.19 o 
  10   5   4       10.67        8.97      2.67 o 
  11   5   4       47.36       54.65      4.66 o 
  12   5   4        0.45        6.35      4.43 o 
  13   5   4        1.60        2.98      5.29 o 
  14   5   4        0.00        7.47      6.39 o 
  15   5   4        0.19       -0.69      4.29 o 
   0   6   4      372.35      383.03      6.61 o 
   1   6   4      102.94      103.41      2.50 o 
   2   6   4      140.87      154.03      3.51 o 
   3   6   4        7.45        8.82      1.65 o 
   4   6   4      253.30      240.73      3.80 o 
   5   6   4       59.13       52.81      2.30 o 
   6   6   4      137.27      140.42      3.62 o 
   7   6   4      175.71      181.39      5.42 o 
   8   6   4      117.72      140.28      4.39 o 
   9   6   4      118.96      128.99      5.49 o 
  10   6   4        0.00        4.03      2.66 o 
  11   6   4       14.86       17.37      3.62 o 
  12   6   4        8.87        8.10      3.99 o 
  13   6   4        0.32        8.42      5.98 o 
  14   6   4        0.72       -0.87      6.03 o 
   1   7   4       53.16       52.81      2.81 o 
   2   7   4        6.91        4.98      1.88 o 
   3   7   4       64.00       62.21      3.17 o 
   4   7   4        6.36        8.78      1.84 o 
   5   7   4       11.91       13.40      2.12 o 
   6   7   4       21.62       19.09      2.38 o 
   7   7   4        9.74       10.54      2.47 o 
   8   7   4       46.19       45.40      3.66 o 
   9   7   4       59.98       56.39      4.04 o 
  10   7   4       15.74       18.41      3.44 o 
  11   7   4       50.12       46.68      4.70 o 
  12   7   4        0.74        4.10      4.09 o 
  13   7   4        3.93        9.61      5.90 o 
  14   7   4        0.01       -0.89      6.53 o 
   0   8   4      187.79      204.90      8.29 o 
   1   8   4      667.33      649.93      9.91 o 
   2   8   4       82.93       93.19      3.64 o 
   3   8   4       32.71       35.24      4.61 o 
   4   8   4      222.44      223.16      5.96 o 
   5   8   4       27.73       31.55      2.84 o 
   6   8   4        4.93        8.20      2.47 o 
   7   8   4      192.76      177.81      6.14 o 
   8   8   4        8.95       10.51      4.36 o 
   9   8   4       90.04       81.22      5.24 o 
  10   8   4        0.04        0.27      3.29 o 
  11   8   4        9.56       15.11      4.07 o 
  12   8   4        0.53        4.87      5.04 o 
  13   8   4        0.58       11.46      6.67 o 
   1   9   4        0.66       -0.63      2.42 o 
   2   9   4       20.49       23.28      3.02 o 
   3   9   4        8.57        5.20      2.36 o 
   4   9   4        0.00        0.20      2.13 o 
   5   9   4        0.28        1.24      2.58 o 
   6   9   4        0.14        0.37      2.52 o 
   7   9   4        4.85       10.56      3.02 o 
   8   9   4        0.25       -1.51      2.95 o 
   9   9   4        0.73        3.84      3.39 o 
  10   9   4        1.60        8.93      3.71 o 
  11   9   4        2.52        2.49      4.15 o 
  12   9   4        0.01       -3.11      4.91 o 
   0  10   4       26.78       17.08      5.95 o 
   1  10   4       10.32        7.97      3.14 o 
   2  10   4       37.38       46.90      4.46 o 
   3  10   4      117.19      121.30      4.81 o 
   4  10   4        0.01       -0.24      2.58 o 
   5  10   4       62.49       63.64      7.06 o 
   6  10   4        0.45        1.69      2.92 o 
   7  10   4        7.33        8.39      3.46 o 
   8  10   4        0.24        2.18      3.37 o 
   9  10   4        1.17        5.18      4.55 o 
  10  10   4        0.04        3.77      4.03 o 
  11  10   4        0.30       -2.39      4.49 o 
   1  11   4       30.61       26.77      4.14 o 
   2  11   4       28.39       27.20      4.45 o 
   3  11   4       22.02       19.41      3.92 o 
   4  11   4        1.70        2.07      3.34 o 
   5  11   4        0.43        2.28      3.13 o 
   6  11   4        2.63        0.85      3.30 o 
   7  11   4        5.57        4.27      3.46 o 
   8  11   4        0.51        1.82      3.93 o 
   9  11   4        3.84        2.52      4.38 o 
  10  11   4        0.63        3.10      4.38 o 
   0  12   4       14.43        9.48      6.05 o 
   1  12   4        6.66        2.96      4.04 o 
   2  12   4        5.22        4.32      3.89 o 
   3  12   4       16.88       14.40      4.62 o 
   4  12   4        1.71       12.22      5.91 o 
   5  12   4        1.08        3.67      4.32 o 
   6  12   4        0.57        1.52      3.63 o 
   7  12   4        0.39       -2.93      3.69 o 
   8  12   4        0.52        0.76      4.09 o 
   9  12   4        1.17        5.68      6.19 o 
   1  13   4        4.74        7.44      5.07 o 
   2  13   4        0.25       -4.13      4.13 o 
   3  13   4        0.04        3.09      5.00 o 
   4  13   4        4.03       13.35      5.64 o 
   5  13   4        0.02        5.85      5.25 o 
   6  13   4        3.68        5.83      5.11 o 
   7  13   4        0.27        4.87      4.95 o 
   0  14   4        1.23        5.06      8.35 o 
   1  14   4        0.48       -3.87      5.47 o 
   2  14   4        1.86       -4.68      4.83 o 
   3  14   4        0.08       -2.10      5.68 o 
   4  14   4        1.61       -8.12      8.12 o 
   1   1   5       21.55       17.63      1.46 o 
   2   1   5      257.49      263.20      3.29 o 
   3   1   5       27.45       27.02      1.51 o 
   4   1   5       31.10       35.09      1.68 o 
   5   1   5     2426.92     2566.82     23.13 o 
   6   1   5      330.77      285.46      5.03 o 
   7   1   5      414.77      376.02      6.04 o 
   8   1   5        0.01       -0.63      1.63 o 
   9   1   5        0.09       -0.43      2.13 o 
  10   1   5       34.00       33.36      3.69 o 
  11   1   5        1.55        6.08      2.63 o 
  12   1   5       12.15       13.61      3.34 o 
  13   1   5        0.40        5.13      3.28 o 
  14   1   5        0.26       -0.35      3.83 o 
  15   1   5        0.13        2.89      4.70 o 
  16   1   5        0.35        2.87      5.02 o 
   0   2   5      725.24      733.51      8.13 o 
   1   2   5     3140.27     3079.69     20.62 o 
   2   2   5     1354.82     1237.97     10.17 o 
   3   2   5      626.74      677.04      6.57 o 
   4   2   5     1445.10     1413.79     12.87 o 
   5   2   5      116.59      133.99      2.93 o 
   6   2   5      217.70      223.42      4.90 o 
   7   2   5      121.70      139.26      3.59 o 
   8   2   5       14.30       15.49      2.10 o 
   9   2   5        1.20        5.01      2.01 o 
  10   2   5       17.78       19.15      2.97 o 
  11   2   5      121.27      128.00      8.10 o 
  12   2   5        6.47        5.94      2.96 o 
  13   2   5        3.30        5.36      3.32 o 
  14   2   5        7.50       11.17      4.59 o 
  15   2   5        0.00        5.27      4.91 o 
  16   2   5        0.01       -0.76      4.91 o 
   1   3   5      197.61      187.16      3.24 o 
   2   3   5      363.45      356.03      5.14 o 
   3   3   5       23.15       27.39      1.64 o 
   4   3   5        4.12        2.00      1.14 o 
   5   3   5      237.16      228.30      3.86 o 
   6   3   5       39.60       43.86      2.19 o 
   7   3   5      355.89      351.50      5.37 o 
   8   3   5       51.30       51.44      2.71 o 
   9   3   5        1.93        1.87      1.82 o 
  10   3   5       97.17      104.47      5.43 o 
  11   3   5       30.93       24.32      3.28 o 
  12   3   5       15.86        4.92      2.99 o 
  13   3   5        0.24        4.78      3.48 o 
  14   3   5        1.27        7.20      4.52 o 
  15   3   5        2.35       -0.77      4.82 o 
   0   4   5      512.54      521.26      6.40 o 
   1   4   5      341.70      320.43      4.02 o 
   2   4   5     1717.62     1844.62     14.63 o 
   3   4   5        1.44        1.64      1.06 o 
   4   4   5       25.54       23.83      1.89 o 
   5   4   5       17.37       12.61      1.52 o 
   6   4   5        3.12        5.01      1.39 o 
   7   4   5        0.39       -0.05      1.47 o 
   8   4   5       22.08       23.00      2.72 o 
   9   4   5        0.09        0.18      1.66 o 
  10   4   5        8.48        4.18      2.20 o 
  11   4   5       25.16       20.25      3.32 o 
  12   4   5        7.98        7.67      3.26 o 
  13   4   5        4.37        1.22      4.01 o 
  14   4   5        0.06        4.30      4.19 o 
  15   4   5        0.12        2.81      4.96 o 
   1   5   5      183.03      182.48      3.85 o 
   2   5   5      688.20      683.57      7.16 o 
   3   5   5       27.59       29.56      2.28 o 
   4   5   5      111.87      123.07      4.33 o 
   5   5   5        6.09        9.69      1.53 o 
   6   5   5        0.35        2.24      1.56 o 
   7   5   5      115.62      119.33      4.31 o 
   8   5   5        9.44        8.35      1.92 o 
   9   5   5       24.32       22.00      2.69 o 
  10   5   5        6.12        4.20      2.65 o 
  11   5   5        3.38        0.58      2.58 o 
  12   5   5        0.93        1.15      3.23 o 
  13   5   5        3.95        6.98      3.86 o 
  14   5   5        0.07        8.62      5.52 o 
  15   5   5        0.77        8.39      5.20 o 
   0   6   5      160.24      131.24      4.42 o 
   1   6   5       27.85       21.35      1.59 o 
   2   6   5       19.83       20.21      1.77 o 
   3   6   5      163.47      169.78      4.22 o 
   4   6   5        6.34        3.62      1.63 o 
   5   6   5      265.06      257.39      8.13 o 
   6   6   5       27.81       34.44      2.97 o 
   7   6   5       11.78        3.88      2.48 o 
   8   6   5      153.63      183.03      5.92 o 
   9   6   5       14.86       13.57      2.63 o 
  10   6   5        9.13       10.29      3.16 o 
  11   6   5        0.26        7.06      3.30 o 
  12   6   5        2.65        6.88      4.24 o 
  13   6   5        2.26        6.38      6.94 o 
  14   6   5        1.18        2.06      6.84 o 
   1   7   5       17.90       18.98      3.09 o 
   2   7   5       31.74       31.74      2.48 o 
   3   7   5       52.13       50.39      3.07 o 
   4   7   5       33.45       31.82      3.12 o 
   5   7   5       79.89       73.49      3.72 o 
   6   7   5       20.27       23.68      2.91 o 
   7   7   5        6.76        7.52      2.43 o 
   8   7   5        0.54        2.17      2.43 o 
   9   7   5       12.05        9.34      2.84 o 
  10   7   5       19.02       21.97      3.68 o 
  11   7   5        1.35        9.31      3.65 o 
  12   7   5        1.29       10.52      4.89 o 
  13   7   5        2.89        6.75      6.39 o 
  14   7   5        0.01        1.01      6.99 o 
   0   8   5      375.44      372.45     10.11 o 
   1   8   5      159.93      131.70      4.26 o 
   2   8   5      108.98      116.46      5.12 o 
   3   8   5      144.04      130.31      5.36 o 
   4   8   5       51.83       45.43      3.53 o 
   5   8   5       69.97       69.65      4.28 o 
   6   8   5        0.05        1.95      2.35 o 
   7   8   5        0.75        4.10      2.69 o 
   8   8   5       27.14       22.69      4.14 o 
   9   8   5        1.57        6.76      3.23 o 
  10   8   5       11.43       17.45      4.43 o 
  11   8   5        3.30       12.97      4.58 o 
  12   8   5        4.29        2.11      4.87 o 
  13   8   5        0.84       11.13      6.80 o 
   1   9   5      188.70      202.00      6.81 o 
   2   9   5        7.81        7.07      2.42 o 
   3   9   5       18.78       18.85      2.74 o 
   4   9   5       62.64       64.59      4.28 o 
   5   9   5        5.17        0.69      2.73 o 
   6   9   5        2.56        6.08      2.76 o 
   7   9   5       40.68       46.40      4.30 o 
   8   9   5        1.48        0.71      3.12 o 
   9   9   5        5.60       11.65      4.48 o 
  10   9   5        0.11        1.34      3.69 o 
  11   9   5        4.15        6.86      4.67 o 
  12   9   5        2.93        5.05      5.40 o 
   0  10   5      150.01      158.52     13.31 o 
   1  10   5      222.36      216.89      8.99 o 
   2  10   5       62.97       72.95      5.82 o 
   3  10   5       75.83       78.50      5.02 o 
   4  10   5        0.01       -0.76      2.65 o 
   5  10   5        3.25       -0.10      3.05 o 
   6  10   5        6.81        5.91      3.20 o 
   7  10   5       19.44       11.65      4.39 o 
   8  10   5        1.13        4.67      3.63 o 
   9  10   5        3.59       -1.56      3.93 o 
  10  10   5       10.06        8.69      5.22 o 
  11  10   5        3.74        1.71      4.74 o 
   1  11   5        6.76        5.47      3.90 o 
   2  11   5        0.08        3.38      3.51 o 
   3  11   5        0.01        1.44      3.39 o 
   4  11   5        0.93       -0.47      3.37 o 
   5  11   5        3.51       -0.31      3.11 o 
   6  11   5       10.70       13.17      3.71 o 
   7  11   5        0.19        3.51      3.55 o 
   8  11   5        6.13        7.95      4.25 o 
   9  11   5        4.43       13.55      4.73 o 
  10  11   5        0.17        8.30      4.83 o 
   0  12   5        0.10       -3.94      7.33 o 
   1  12   5        3.20        1.33      4.00 o 
   2  12   5        8.80        9.80      4.15 o 
   3  12   5        0.67        7.41      4.29 o 
   4  12   5        9.05       18.90      6.36 o 
   5  12   5        9.93       14.86      4.44 o 
   6  12   5        1.80        3.80      3.71 o 
   7  12   5        1.08        9.42      4.42 o 
   8  12   5        9.94       10.39      4.76 o 
   1  13   5        0.25        6.00      4.96 o 
   2  13   5       11.67        6.15      5.91 o 
   3  13   5        0.24       -1.08      5.09 o 
   4  13   5        4.89        9.52      5.38 o 
   5  13   5        0.36        3.70      5.08 o 
   6  13   5        2.56        6.31      5.94 o 
   0  14   5        0.46        3.34      8.97 o 
   1  14   5       15.80       13.20      6.23 o 
   2  14   5        6.71       10.16      6.94 o 
   3  14   5        5.08       -2.26      6.75 o 
   0   0   6     4382.78     4099.45     53.67 o 
   1   0   6      937.71      929.68      9.96 o 
   2   0   6      338.20      430.27      5.85 o 
   3   0   6     4459.14     4482.32     47.99 o 
   4   0   6     2631.16     2886.17     37.69 o 
   5   0   6      554.48      478.40     10.06 o 
   6   0   6     3201.80     3026.63     44.32 o 
   7   0   6       18.49       19.45      3.29 o 
   8   0   6      149.72      161.37      6.83 o 
   9   0   6      144.85      157.57     11.45 o 
  10   0   6       35.92       34.93      5.45 o 
  11   0   6       89.41       78.86      7.05 o 
  12   0   6       13.17       12.30      4.64 o 
  13   0   6        4.58       -0.08      4.92 o 
  14   0   6        1.34       14.19      9.24 o 
  15   0   6        1.44        7.59      7.28 o 
  16   0   6        0.91        8.33      8.06 o 
   1   1   6        0.44       -0.63      0.85 o 
   2   1   6        0.87       -0.05      1.01 o 
   3   1   6      513.37      485.17      5.58 o 
   4   1   6     4015.81     3951.82     31.60 o 
   5   1   6      352.85      344.23      6.38 o 
   6   1   6       40.90       30.88      2.35 o 
   7   1   6      511.60      526.02      7.69 o 
   8   1   6       14.09       10.43      2.29 o 
   9   1   6       29.46       26.04      3.77 o 
  10   1   6        4.48        4.85      2.51 o 
  11   1   6       11.79       12.61      3.01 o 
  12   1   6       49.47       50.39      4.67 o 
  13   1   6       15.79       20.19      4.40 o 
  14   1   6        3.73        6.04      4.48 o 
  15   1   6        0.40       -1.26      4.70 o 
  16   1   6        0.59        1.03      5.18 o 
   0   2   6      207.81      196.72      3.91 o 
   1   2   6     1645.10     1433.74     11.19 o 
   2   2   6      613.40      656.94      6.29 o 
   3   2   6      221.61      229.12      3.65 o 
   4   2   6     1719.43     1728.02     14.69 o 
   5   2   6       49.14       40.38      1.93 o 
   6   2   6     1588.29     1616.49     15.05 o 
   7   2   6        7.98       11.20      1.65 o 
   8   2   6       76.09       84.81      4.43 o 
   9   2   6       13.20       11.88      2.54 o 
  10   2   6       89.80       92.70      5.18 o 
  11   2   6       62.13       62.52      4.88 o 
  12   2   6       25.48       33.81      4.18 o 
  13   2   6        0.99        1.15      3.34 o 
  14   2   6        0.47        2.71      4.34 o 
  15   2   6        0.70        1.28      5.02 o 
  16   2   6        0.11       -0.57      7.08 o 
   1   3   6       50.59       45.95      1.60 o 
   2   3   6       57.85       65.76      1.94 o 
   3   3   6       43.74       44.54      2.70 o 
   4   3   6        0.82        1.74      1.23 o 
   5   3   6        9.05        5.81      1.38 o 
   6   3   6       17.74       14.33      1.62 o 
   7   3   6       92.65       77.82      3.83 o 
   8   3   6       81.90       94.00      3.66 o 
   9   3   6      102.17      104.13      6.16 o 
  10   3   6        9.96        7.86      2.52 o 
  11   3   6       33.73       39.75      4.08 o 
  12   3   6       31.86       23.32      4.05 o 
  13   3   6       10.43       11.09      4.09 o 
  14   3   6        1.37        3.34      4.89 o 
  15   3   6        0.67       -2.39      5.03 o 
   0   4   6        2.01        0.81      1.75 o 
   1   4   6     1920.98     2015.63     14.44 o 
   2   4   6      302.24      299.65      3.91 o 
   3   4   6       11.25        6.06      1.31 o 
   4   4   6      867.38      875.67      8.79 o 
   5   4   6       73.07       68.25      2.68 o 
   6   4   6      203.72      206.87      4.24 o 
   7   4   6      110.06      127.98      4.54 o 
   8   4   6       97.36       90.85      4.50 o 
   9   4   6       20.00       20.76      2.68 o 
  10   4   6       77.36       95.12      5.17 o 
  11   4   6        5.56        4.30      3.02 o 
  12   4   6        5.09        7.20      3.55 o 
  13   4   6        0.11        3.79      4.24 o 
  14   4   6        1.62        3.05      4.65 o 
  15   4   6        0.73       -0.08      4.95 o 
   1   5   6      649.67      679.54      7.01 o 
   2   5   6        3.75        3.45      1.43 o 
   3   5   6        1.14        1.14      1.09 o 
   4   5   6        3.64        2.83      1.39 o 
   5   5   6       64.12       78.82      3.58 o 
   6   5   6      347.48      338.68      5.75 o 
   7   5   6       16.08       13.83      2.01 o 
   8   5   6       85.76       81.40      4.09 o 
   9   5   6       23.81       20.73      3.12 o 
  10   5   6       75.19       73.06      6.34 o 
  11   5   6        2.02        0.19      2.62 o 
  12   5   6        8.82        7.39      3.86 o 
  13   5   6        4.64        1.35      4.09 o 
  14   5   6        0.01        3.83      6.34 o 
  15   5   6        0.10        0.18      4.71 o 
   0   6   6      154.83      149.01      5.75 o 
   1   6   6      333.18      325.69      5.26 o 
   2   6   6       71.26       82.97      3.14 o 
   3   6   6        3.71        1.93      1.83 o 
   4   6   6       19.37       14.99      2.07 o 
   5   6   6       31.68       21.82      2.65 o 
   6   6   6      148.21      138.87      4.92 o 
   7   6   6        2.86        7.64      2.52 o 
   8   6   6      277.49      275.09      7.30 o 
   9   6   6        9.29       10.97      2.76 o 
  10   6   6       17.27       21.54      3.83 o 
  11   6   6        0.39        0.59      2.71 o 
  12   6   6        0.03        3.68      3.40 o 
  13   6   6        6.34        4.41      6.72 o 
  14   6   6        0.78        4.84      7.29 o 
   1   7   6       85.39       78.71      3.40 o 
   2   7   6        0.33       -1.65      2.11 o 
   3   7   6       94.30       83.64      4.82 o 
   4   7   6        0.39        1.17      2.27 o 
   5   7   6      201.54      216.70      5.91 o 
   6   7   6      167.97      182.35      6.04 o 
   7   7   6       49.92       45.59      4.03 o 
   8   7   6        4.55        7.67      2.76 o 
   9   7   6        1.36        6.00      2.80 o 
  10   7   6       86.90       88.15      8.02 o 
  11   7   6        0.22       -0.19      3.57 o 
  12   7   6        3.09        0.13      4.47 o 
  13   7   6        0.00        3.09      6.09 o 
  14   7   6        0.37       -6.19      6.54 o 
   0   8   6       72.56       51.99      5.07 o 
   1   8   6      400.55      400.73      7.40 o 
   2   8   6        0.68        0.53      1.94 o 
   3   8   6       63.50       55.28      3.50 o 
   4   8   6        0.86       -1.09      2.02 o 
   5   8   6       29.21       28.87      3.05 o 
   6   8   6      135.91      145.38      5.68 o 
   7   8   6        3.90        2.24      2.66 o 
   8   8   6      114.52      127.94      7.76 o 
   9   8   6        0.07        5.75      3.31 o 
  10   8   6       11.65        9.70      4.21 o 
  11   8   6        1.78        1.97      4.30 o 
  12   8   6        1.32        3.57      5.28 o 
  13   8   6        3.04       -1.98      6.38 o 
   1   9   6       26.87       33.07      3.72 o 
   2   9   6       21.71       26.93      3.07 o 
   3   9   6       41.77       40.99      3.31 o 
   4   9   6       21.01       15.45      3.34 o 
   5   9   6        8.60        5.37      2.74 o 
   6   9   6        1.39        0.72      2.61 o 
   7   9   6        1.43        4.60      3.07 o 
   8   9   6        0.54       -0.91      3.39 o 
   9   9   6        0.36        1.89      3.86 o 
  10   9   6        2.05        3.58      3.92 o 
  11   9   6        0.18        5.85      4.82 o 
  12   9   6        2.47        5.87      5.64 o 
   0  10   6        2.40        1.74      4.64 o 
   1  10   6        5.58        6.83      3.26 o 
   2  10   6       21.28       20.72      3.92 o 
   3  10   6        0.08       -0.23      2.90 o 
   4  10   6      107.46      105.30      5.48 o 
   5  10   6        0.64        2.65      2.99 o 
   6  10   6        9.28       20.90      3.69 o 
   7  10   6        4.32        4.39      3.66 o 
   8  10   6        1.12        2.51      3.90 o 
   9  10   6        0.26       11.49      4.47 o 
  10  10   6        2.52        0.42      4.34 o 
  11  10   6        0.05       -0.03      5.52 o 
   1  11   6        0.06        1.09      3.65 o 
   2  11   6       24.43       17.01      4.28 o 
   3  11   6       17.99       11.09      4.36 o 
   4  11   6       12.41       19.26      4.24 o 
   5  11   6       47.56       54.52      6.45 o 
   6  11   6        0.07       -1.37      3.57 o 
   7  11   6       11.06       15.06      4.35 o 
   8  11   6        0.02        5.37      4.21 o 
   9  11   6        0.54        9.60      4.68 o 
  10  11   6        3.62        2.61      4.84 o 
   0  12   6        0.24        6.11      7.43 o 
   1  12   6        0.01        2.89      4.76 o 
   2  12   6        3.68        1.18      3.98 o 
   3  12   6       13.02       17.29      4.99 o 
   4  12   6        5.04        2.16      4.94 o 
   5  12   6        1.10        3.29      4.32 o 
   6  12   6        1.40        1.65      4.03 o 
   7  12   6        0.00       -2.28      4.26 o 
   8  12   6        0.01        4.59      4.86 o 
   1  13   6        0.03        1.10      4.68 o 
   2  13   6        0.07       -2.61      4.94 o 
   3  13   6        2.84        8.62      5.73 o 
   4  13   6        1.87       -0.26      5.62 o 
   5  13   6        1.46        2.17      6.48 o 
   6  13   6        0.04        0.84      5.62 o 
   0  14   6        2.68        4.84      8.61 o 
   1  14   6        0.07       -2.35      6.21 o 
   2  14   6        0.00        3.33      5.57 o 
   1   1   7       12.13       18.83      1.25 o 
   2   1   7      900.85      812.45      7.54 o 
   3   1   7      974.24      970.77      9.13 o 
   4   1   7        0.93        7.11      1.33 o 
   5   1   7       34.55       46.07      2.23 o 
   6   1   7        3.52        3.10      1.55 o 
   7   1   7        2.73        7.64      1.94 o 
   8   1   7       87.71       84.64      4.18 o 
   9   1   7      166.50      178.00      6.49 o 
  10   1   7        0.85        3.76      2.51 o 
  11   1   7       13.83       10.62      3.14 o 
  12   1   7        7.58       10.19      3.13 o 
  13   1   7        1.13        3.94      3.55 o 
  14   1   7        0.26        0.05      4.52 o 
  15   1   7        0.16        3.82      5.22 o 
   0   2   7      964.59      934.61     10.97 o 
   1   2   7     1009.22     1048.31      8.47 o 
   2   2   7       29.44       31.63      1.65 o 
   3   2   7     2327.88     2261.45     18.01 o 
   4   2   7        2.14        1.28      1.30 o 
   5   2   7      496.56      530.38      6.30 o 
   6   2   7        2.85        4.17      1.56 o 
   7   2   7      186.57      198.01      5.41 o 
   8   2   7      101.35      107.02      4.23 o 
   9   2   7      317.57      300.24      7.56 o 
  10   2   7       47.77       60.86      4.71 o 
  11   2   7        2.29        5.77      2.91 o 
  12   2   7        0.26        4.32      3.16 o 
  13   2   7        2.40        5.71      3.72 o 
  14   2   7        0.03       -4.21      4.21 o 
  15   2   7        0.15        5.40      4.96 o 
   1   3   7       35.40       43.79      1.71 o 
   2   3   7      561.10      527.92      5.59 o 
   3   3   7      337.97      293.63      4.12 o 
   4   3   7      775.82      777.37      8.18 o 
   5   3   7        6.69        5.91      1.52 o 
   6   3   7       98.16      104.80      3.07 o 
   7   3   7       58.88       79.52      3.74 o 
   8   3   7       10.88        7.17      2.10 o 
   9   3   7      151.59      141.77      5.29 o 
  10   3   7        1.16        5.69      2.53 o 
  11   3   7       15.83       19.21      3.68 o 
  12   3   7        6.04        7.60      3.94 o 
  13   3   7        5.96        1.01      4.09 o 
  14   3   7        2.82       13.81      5.38 o 
  15   3   7        0.55        0.15      5.04 o 
   0   4   7     2491.02     2616.55     25.76 o 
   1   4   7        0.69        0.46      0.99 o 
   2   4   7      143.70      127.87      3.38 o 
   3   4   7       14.85       13.34      1.52 o 
   4   4   7      157.61      166.65      3.62 o 
   5   4   7      267.40      256.31      4.67 o 
   6   4   7       10.18        9.82      1.75 o 
   7   4   7        2.80       -1.44      1.76 o 
   8   4   7        2.86        2.79      2.18 o 
   9   4   7      117.29      105.43      5.10 o 
  10   4   7       25.61       21.69      3.16 o 
  11   4   7        1.28        6.10      3.06 o 
  12   4   7        0.24       -3.33      3.33 o 
  13   4   7        0.15        7.58      4.66 o 
  14   4   7        0.67        3.32      5.13 o 
  15   4   7        0.13        6.08      5.59 o 
   1   5   7       56.74       58.92      2.50 o 
   2   5   7        5.67        5.80      1.23 o 
   3   5   7        0.39        0.21      1.16 o 
   4   5   7        0.58        2.49      1.49 o 
   5   5   7      164.26      151.45      4.65 o 
   6   5   7      147.54      147.97      4.47 o 
   7   5   7       37.84       39.67      3.23 o 
   8   5   7        3.45        6.46      2.24 o 
   9   5   7        0.69        1.20      2.50 o 
  10   5   7        7.74       12.45      3.04 o 
  11   5   7        0.18        0.33      2.86 o 
  12   5   7        0.75        5.92      3.72 o 
  13   5   7        2.04        1.48      4.25 o 
  14   5   7        3.02        3.33      5.05 o 
   0   6   7      228.18      235.12      6.89 o 
   1   6   7      220.95      205.81      3.83 o 
   2   6   7        0.00       -0.12      1.47 o 
   3   6   7       34.10       35.57      2.58 o 
   4   6   7       48.79       52.17      3.09 o 
   5   6   7      133.25      124.73      4.49 o 
   6   6   7       11.71       15.73      2.66 o 
   7   6   7       66.83       63.12      4.09 o 
   8   6   7       23.18       21.12      3.12 o 
   9   6   7        0.15        6.92      2.69 o 
  10   6   7       10.07       13.18      3.48 o 
  11   6   7        3.83        3.49      3.05 o 
  12   6   7        7.30        9.45      4.01 o 
  13   6   7        0.48        4.25      5.03 o 
  14   6   7        0.04        0.63      4.96 o 
   1   7   7       43.10       50.73      3.23 o 
   2   7   7        2.39        3.01      1.84 o 
   3   7   7       84.70       82.43      3.80 o 
   4   7   7       74.13       61.63      3.81 o 
   5   7   7       20.53       23.62      2.79 o 
   6   7   7      120.40      123.68      5.97 o 
   7   7   7       87.78       87.30      5.09 o 
   8   7   7        1.31        2.14      2.66 o 
   9   7   7        1.76        2.76      2.75 o 
  10   7   7        0.52        3.97      3.68 o 
  11   7   7        2.00        0.64      3.91 o 
  12   7   7        4.79        6.51      4.15 o 
  13   7   7        0.44       -1.43      6.05 o 
   0   8   7      281.61      257.84      9.31 o 
   1   8   7        1.91        5.83      2.33 o 
   2   8   7        0.14       -0.69      1.98 o 
   3   8   7       46.78       45.11      3.39 o 
   4   8   7       30.28       33.23      3.37 o 
   5   8   7        7.94       12.20      2.70 o 
   6   8   7       17.79       19.16      3.43 o 
   7   8   7        1.17        5.87      2.85 o 
   8   8   7        6.73        5.23      3.29 o 
   9   8   7        9.97        8.49      3.56 o 
  10   8   7        1.71        7.29      4.36 o 
  11   8   7        0.78       -0.99      4.48 o 
  12   8   7        0.24       -1.33      4.12 o 
  13   8   7        3.36       11.25      7.42 o 
   1   9   7       16.29       18.41      3.41 o 
   2   9   7       20.02       26.73      3.23 o 
   3   9   7      280.09      291.38      7.22 o 
   4   9   7       51.63       66.14      6.26 o 
   5   9   7      108.64      115.17      6.23 o 
   6   9   7        1.10        4.39      3.21 o 
   7   9   7        0.58        3.55      3.24 o 
   8   9   7        0.22        4.36      3.42 o 
   9   9   7        0.05        2.31      3.94 o 
  10   9   7        0.04       -3.91      3.91 o 
  11   9   7        1.18        1.59      4.82 o 
  12   9   7        1.38        3.69      5.45 o 
   0  10   7       66.29       74.67      7.94 o 
   1  10   7        7.32        1.41      3.24 o 
   2  10   7       30.44       30.92      4.61 o 
   3  10   7       12.23       16.41      3.54 o 
   4  10   7       10.20        9.05      3.18 o 
   5  10   7        1.31       -0.08      3.01 o 
   6  10   7        0.10        3.54      3.38 o 
   7  10   7        0.63       -0.20      3.53 o 
   8  10   7        0.14       -3.74      3.74 o 
   9  10   7        2.83        1.00      4.27 o 
  10  10   7        0.06       -2.68      4.32 o 
  11  10   7        0.53        7.35      5.77 o 
   1  11   7        6.20        9.58      4.11 o 
   2  11   7        1.13        2.69      3.48 o 
   3  11   7       27.31       20.68      4.80 o 
   4  11   7        0.11        0.48      4.17 o 
   5  11   7       13.10        6.23      3.81 o 
   6  11   7        5.66       -0.96      3.50 o 
   7  11   7        0.28        3.25      4.27 o 
   8  11   7        8.12       12.49      4.88 o 
   9  11   7        0.00        5.80      5.06 o 
   0  12   7        4.48        5.85      7.31 o 
   1  12   7        3.81        3.74      4.80 o 
   2  12   7        4.70        9.27      4.74 o 
   3  12   7       15.38        5.86      4.74 o 
   4  12   7        0.23       -0.09      4.78 o 
   5  12   7       22.82       20.44      5.25 o 
   6  12   7        2.58       11.35      5.26 o 
   7  12   7       14.45        4.52      4.95 o 
   8  12   7        0.08        5.55      4.96 o 
   1  13   7        0.00        4.22      5.18 o 
   2  13   7        5.66        4.35      5.11 o 
   3  13   7        0.32       -2.00      5.77 o 
   4  13   7        4.67        2.64      7.77 o 
   5  13   7        0.00       -0.49      6.29 o 
   6  13   7        8.09       17.29      8.40 o 
   0  14   7       31.14       29.82     10.84 o 
   1  14   7        0.18        5.54      6.29 o 
   0   0   8     2746.01     3084.09     38.98 o 
   1   0   8      741.62      789.72     10.92 o 
   2   0   8     7430.89     7344.37     70.93 o 
   3   0   8       89.87       97.99      3.90 o 
   4   0   8      320.55      334.14      6.64 o 
   5   0   8      105.48      104.99      5.16 o 
   6   0   8      206.83      209.05      9.40 o 
   7   0   8      200.30      249.38     12.42 o 
   8   0   8       15.34       11.07      4.54 o 
   9   0   8      240.71      240.65     10.17 o 
  10   0   8       14.14       21.87      4.98 o 
  11   0   8      154.79      196.85     11.61 o 
  12   0   8        3.13       -1.41      3.94 o 
  13   0   8        3.01       11.72      5.81 o 
  14   0   8        0.04        2.52      9.91 o 
  15   0   8        3.55        0.27      8.20 o 
   1   1   8     1336.29     1365.98     10.80 o 
   2   1   8       50.29       68.92      2.43 o 
   3   1   8       81.58       99.74      2.65 o 
   4   1   8      138.66      172.58      3.70 o 
   5   1   8      118.93      131.44      3.23 o 
   6   1   8      162.82      164.22      4.43 o 
   7   1   8       74.94       79.04      3.95 o 
   8   1   8      204.30      212.92      6.27 o 
   9   1   8      120.10      120.84      5.74 o 
  10   1   8        4.13        4.37      3.59 o 
  11   1   8        1.78        2.48      2.81 o 
  12   1   8        0.67        6.08      3.55 o 
  13   1   8        4.28        9.37      4.52 o 
  14   1   8        0.00        5.82      6.32 o 
  15   1   8        0.63        4.66      5.35 o 
   0   2   8      114.53      126.21      4.69 o 
   1   2   8       86.04       95.27      2.96 o 
   2   2   8       25.00       30.17      2.30 o 
   3   2   8       60.70       48.26      2.35 o 
   4   2   8        3.15       -1.16      1.16 o 
   5   2   8       24.12       22.39      2.40 o 
   6   2   8        5.85       10.15      1.85 o 
   7   2   8      298.67      298.91      5.76 o 
   8   2   8       32.78       31.82      3.26 o 
   9   2   8      394.25      404.80      8.81 o 
  10   2   8        6.77        5.67      2.66 o 
  11   2   8       40.93       34.94      4.16 o 
  12   2   8        0.40        0.46      3.40 o 
  13   2   8        1.08        2.22      4.19 o 
  14   2   8        0.36        2.95      4.89 o 
  15   2   8        3.80        6.10      5.48 o 
   1   3   8      152.30      168.28      3.15 o 
   2   3   8      296.49      365.94      4.39 o 
   3   3   8      781.15      859.38      8.51 o 
   4   3   8        0.30        2.61      1.38 o 
   5   3   8       34.06       37.07      2.68 o 
   6   3   8       16.31       12.93      1.95 o 
   7   3   8        0.37       -1.61      1.61 o 
   8   3   8       53.49       66.82      3.81 o 
   9   3   8       82.91       76.47      4.20 o 
  10   3   8       23.22       20.18      3.43 o 
  11   3   8        2.35       -1.04      2.83 o 
  12   3   8        2.68        2.12      3.70 o 
  13   3   8        0.82        7.38      4.63 o 
  14   3   8        0.00        6.45      5.23 o 
  15   3   8        2.67        4.77      5.36 o 
   0   4   8      156.83      177.10      4.02 o 
   1   4   8       28.30       31.14      2.02 o 
   2   4   8      121.13      130.27      3.19 o 
   3   4   8      119.38      122.30      3.56 o 
   4   4   8       16.73       10.85      1.65 o 
   5   4   8       49.05       46.37      2.58 o 
   6   4   8      351.63      347.01      5.93 o 
   7   4   8      515.23      509.00      7.84 o 
   8   4   8        3.40        2.99      2.13 o 
   9   4   8      153.47      156.59      5.58 o 
  10   4   8        6.18        6.03      2.62 o 
  11   4   8        8.57        8.27      3.29 o 
  12   4   8        3.55        2.37      3.57 o 
  13   4   8        0.28       -1.02      4.56 o 
  14   4   8        0.12        0.54      4.97 o 
  15   4   8        5.38        2.35      5.39 o 
   1   5   8      360.09      375.86      4.47 o 
   2   5   8       56.42       48.50      2.38 o 
   3   5   8      132.04      127.35      3.52 o 
   4   5   8      252.38      241.79      5.68 o 
   5   5   8      220.31      233.79      8.40 o 
   6   5   8       15.91        9.47      2.47 o 
   7   5   8        2.08        3.45      2.13 o 
   8   5   8        9.32        9.18      3.01 o 
   9   5   8       49.50       52.14      4.34 o 
  10   5   8        0.46        1.16      2.74 o 
  11   5   8        1.52        0.94      2.94 o 
  12   5   8        0.32        3.35      5.02 o 
  13   5   8        3.35        5.73      4.84 o 
  14   5   8        0.18        5.19      5.57 o 
   0   6   8        3.28        3.28      2.47 o 
   1   6   8       98.49       99.49      3.07 o 
   2   6   8        8.39       11.40      1.95 o 
   3   6   8       28.67       33.96      3.71 o 
   4   6   8      104.77       89.87      3.95 o 
   5   6   8        3.14        4.65      2.12 o 
   6   6   8       55.05       59.83      3.67 o 
   7   6   8       86.76       74.31      4.87 o 
   8   6   8      104.71      110.07      5.20 o 
   9   6   8       49.82       46.50      5.31 o 
  10   6   8        0.26        4.10      3.41 o 
  11   6   8        1.69        4.50      3.30 o 
  12   6   8       23.14       24.50      4.93 o 
  13   6   8        2.11        9.36      4.82 o 
  14   6   8        0.33        3.55      5.46 o 
   1   7   8       39.80       29.35      2.94 o 
   2   7   8        1.49       -0.33      1.94 o 
   3   7   8      193.38      188.52      5.63 o 
   4   7   8      125.19      127.38      6.29 o 
   5   7   8       76.27       69.93      4.16 o 
   6   7   8      236.62      223.21      7.88 o 
   7   7   8       11.78       11.83      2.94 o 
   8   7   8        6.54        8.95      2.95 o 
   9   7   8        1.85        7.85      3.21 o 
  10   7   8        7.01        5.43      3.71 o 
  11   7   8        0.21       -0.01      3.39 o 
  12   7   8        0.10       -4.02      4.02 o 
  13   7   8        2.10        6.29      5.58 o 
   0   8   8       33.04       32.03      5.10 o 
   1   8   8      150.80      145.61      5.06 o 
   2   8   8       90.66       87.90      3.99 o 
   3   8   8       84.57       85.25      5.33 o 
   4   8   8        2.91        5.19      2.53 o 
   5   8   8       59.96       63.03      4.43 o 
   6   8   8        9.35        2.97      3.20 o 
   7   8   8       13.11       11.69      3.75 o 
   8   8   8       21.76       17.71      3.89 o 
   9   8   8       15.31       16.87      3.78 o 
  10   8   8        6.11       10.83      4.84 o 
  11   8   8        2.09       -2.51      4.34 o 
  12   8   8        3.96       11.71      4.77 o 
   1   9   8       19.99       15.63      3.22 o 
   2   9   8       45.91       46.55      5.16 o 
   3   9   8       30.07       28.30      3.51 o 
   4   9   8       24.12       22.16      3.64 o 
   5   9   8       17.04       16.76      3.57 o 
   6   9   8        0.11        5.69      3.26 o 
   7   9   8        0.86        1.87      3.43 o 
   8   9   8        0.02        3.85      3.77 o 
   9   9   8        0.04        6.30      4.31 o 
  10   9   8        0.47        9.25      4.54 o 
  11   9   8        0.85        0.48      5.21 o 
  12   9   8        0.00        6.69      7.49 o 
   0  10   8       50.35       47.89      7.14 o 
   1  10   8        0.00        2.06      3.04 o 
   2  10   8       23.39       23.53      4.08 o 
   3  10   8        0.08        7.28      3.16 o 
   4  10   8        1.30        0.52      2.74 o 
   5  10   8        8.71        4.69      3.61 o 
   6  10   8        0.03        2.15      3.99 o 
   7  10   8       11.69        9.39      3.91 o 
   8  10   8        7.01       10.23      4.57 o 
   9  10   8        8.35       10.42      4.84 o 
  10  10   8        0.02        0.61      4.76 o 
   1  11   8        0.58        2.49      4.08 o 
   2  11   8        0.88       -0.69      3.60 o 
   3  11   8        6.53        1.18      4.03 o 
   4  11   8       32.90       24.56      4.69 o 
   5  11   8        0.97        1.62      3.69 o 
   6  11   8       33.95       29.78      6.60 o 
   7  11   8        3.29       10.38      4.54 o 
   8  11   8        0.90       12.02      5.55 o 
   9  11   8        0.05        7.62      4.99 o 
   0  12   8        0.59       15.03      8.35 o 
   1  12   8        1.09        2.54      4.76 o 
   2  12   8        0.15       -1.43      4.46 o 
   3  12   8        1.37        5.64      4.63 o 
   4  12   8        1.69       -0.15      5.37 o 
   5  12   8        8.15       16.68      5.29 o 
   6  12   8        1.73       -0.03      5.19 o 
   7  12   8        5.42        3.94      4.89 o 
   1  13   8        0.87        2.54      5.48 o 
   2  13   8        0.81       -4.88      5.44 o 
   3  13   8        1.11       -1.09      5.39 o 
   4  13   8        0.06       12.46      6.39 o 
   5  13   8        0.00        5.87      7.84 o 
   1   1   9        4.59        0.84      1.02 o 
   2   1   9      379.94      395.00      4.67 o 
   3   1   9        1.67        1.91      1.19 o 
   4   1   9       19.13       18.64      1.89 o 
   5   1   9      145.33      183.89      4.35 o 
   6   1   9      153.63      155.58      4.58 o 
   7   1   9      143.56      121.85      4.76 o 
   8   1   9       16.45       17.46      2.95 o 
   9   1   9       10.01       12.22      2.89 o 
  10   1   9        9.11        6.05      3.04 o 
  11   1   9       23.41       15.61      3.96 o 
  12   1   9        0.46        3.72      3.81 o 
  13   1   9        0.57        0.74      4.27 o 
  14   1   9        0.35        1.53      4.99 o 
  15   1   9        0.17        0.13      5.46 o 
   0   2   9     1513.19     1384.44     16.29 o 
   1   2   9      230.70      216.19      4.05 o 
   2   2   9      101.79      110.43      3.22 o 
   3   2   9       31.56       11.46      1.43 o 
   4   2   9       55.12       43.56      2.34 o 
   5   2   9       52.08       56.23      2.65 o 
   6   2   9      166.74      172.52      4.30 o 
   7   2   9      256.36      252.47      5.65 o 
   8   2   9      236.33      240.77      7.16 o 
   9   2   9       61.80       85.11      5.02 o 
  10   2   9        1.26        5.47      2.74 o 
  11   2   9       29.32       27.46      4.14 o 
  12   2   9        1.24        0.68      4.03 o 
  13   2   9        1.84        4.88      5.67 o 
  14   2   9        0.39        1.88      5.20 o 
  15   2   9        0.51        0.18      5.48 o 
   1   3   9       20.79       25.62      1.51 o 
   2   3   9       12.98       15.05      1.45 o 
   3   3   9       16.01       16.46      1.60 o 
   4   3   9        7.23       13.36      1.96 o 
   5   3   9       37.56       40.45      3.18 o 
   6   3   9       61.73       65.34      2.98 o 
   7   3   9      413.84      369.54      7.82 o 
   8   3   9       53.49       66.53      3.96 o 
   9   3   9       14.24       12.51      2.56 o 
  10   3   9        0.23        0.20      2.57 o 
  11   3   9       40.12       44.22      4.94 o 
  12   3   9        0.35        4.36      3.99 o 
  13   3   9        0.01       -4.21      4.21 o 
  14   3   9        0.48        2.63      5.33 o 
  15   3   9        0.97       -1.82      5.67 o 
   0   4   9        3.82        5.47      1.66 o 
   1   4   9       61.19       79.74      2.64 o 
   2   4   9      538.68      522.27      6.14 o 
   3   4   9      273.37      237.57      4.13 o 
   4   4   9       62.99       71.41      3.05 o 
   5   4   9       52.56       53.52      4.30 o 
   6   4   9        2.07        2.71      1.73 o 
   7   4   9        0.76        4.64      2.05 o 
   8   4   9      123.71      128.73      6.02 o 
   9   4   9        0.91        2.82      2.38 o 
  10   4   9        2.02        3.53      2.85 o 
  11   4   9        5.25        9.70      3.48 o 
  12   4   9        3.02       10.57      4.50 o 
  13   4   9        0.02        3.57      4.93 o 
  14   4   9        0.55        3.61      5.59 o 
   1   5   9       13.57       10.61      1.70 o 
   2   5   9       25.45       33.33      2.05 o 
   3   5   9      134.12      135.77      4.04 o 
   4   5   9       19.33       15.92      2.17 o 
   5   5   9       66.04       57.36      4.27 o 
   6   5   9        9.32        6.90      2.24 o 
   7   5   9       56.40       54.50      3.62 o 
   8   5   9        4.45        3.84      2.43 o 
   9   5   9       11.63        8.22      2.99 o 
  10   5   9       10.81        9.90      3.05 o 
  11   5   9        0.05        5.29      3.30 o 
  12   5   9        2.21        7.08      4.27 o 
  13   5   9        0.82        1.45      5.00 o 
  14   5   9        0.01       -0.49      5.61 o 
   0   6   9      216.77      234.67      7.23 o 
   1   6   9        0.44        1.90      2.02 o 
   2   6   9      289.69      287.63      6.75 o 
   3   6   9      269.57      252.56      6.83 o 
   4   6   9       51.33       59.18      3.67 o 
   5   6   9       61.37       46.35      3.39 o 
   6   6   9        0.13       -2.08      2.08 o 
   7   6   9       61.78       61.66      4.25 o 
   8   6   9       15.92       10.61      2.89 o 
   9   6   9       11.25       12.87      2.99 o 
  10   6   9        0.00        4.89      3.08 o 
  11   6   9        0.57        5.08      3.59 o 
  12   6   9        1.83       12.90      4.66 o 
  13   6   9        5.03       13.65      5.30 o 
   1   7   9       15.61       23.04      3.20 o 
   2   7   9       58.32       50.30      3.41 o 
   3   7   9       65.59       61.81      4.40 o 
   4   7   9       67.95       56.05      4.10 o 
   5   7   9        8.46        7.50      2.41 o 
   6   7   9        0.01        2.36      2.65 o 
   7   7   9        5.21        4.36      3.00 o 
   8   7   9        4.74       12.58      3.19 o 
   9   7   9        1.31        6.43      3.23 o 
  10   7   9        1.92       10.27      4.34 o 
  11   7   9        3.78        5.26      3.83 o 
  12   7   9        0.75        3.80      4.46 o 
  13   7   9        1.29        2.29      5.27 o 
   0   8   9       43.83       47.39      5.14 o 
   1   8   9       15.46       21.95      2.90 o 
   2   8   9        1.03        1.67      2.16 o 
   3   8   9        6.03       11.71      3.07 o 
   4   8   9        2.83        2.15      3.67 o 
   5   8   9       78.39       77.13      5.90 o 
   6   8   9        2.38        2.36      3.02 o 
   7   8   9       14.17       12.82      3.61 o 
   8   8   9        1.36       -0.39      3.38 o 
   9   8   9        5.35        3.74      3.88 o 
  10   8   9        1.90        0.17      4.40 o 
  11   8   9        0.28       -2.33      4.72 o 
  12   8   9        0.13        3.38      4.90 o 
   1   9   9       27.43       15.57      3.21 o 
   2   9   9      122.05      133.96      6.24 o 
   3   9   9        0.00        2.78      2.54 o 
   4   9   9       44.61       43.58      3.88 o 
   5   9   9        2.73        6.32      3.16 o 
   6   9   9       34.73       32.19      5.05 o 
   7   9   9       12.18       12.17      4.04 o 
   8   9   9        4.16        6.45      4.07 o 
   9   9   9        5.11        9.78      4.52 o 
  10   9   9        2.31        8.82      4.49 o 
  11   9   9        1.32       -2.73      5.37 o 
   0  10   9        0.09        2.92      4.45 o 
   1  10   9       11.18        8.78      3.57 o 
   2  10   9       10.41       14.87      3.73 o 
   3  10   9        0.15        2.69      3.08 o 
   4  10   9        3.55        8.48      2.98 o 
   5  10   9       30.60       41.57      5.20 o 
   6  10   9        4.91        0.45      3.64 o 
   7  10   9       19.85       34.06      5.73 o 
   8  10   9        2.68        3.97      4.56 o 
   9  10   9        0.37       10.35      4.81 o 
  10  10   9        0.50        2.36      4.78 o 
   1  11   9        3.89        6.33      4.06 o 
   2  11   9        1.59        2.33      3.78 o 
   3  11   9        8.54        8.94      4.72 o 
   4  11   9        8.79       16.06      4.54 o 
   5  11   9        6.44       10.36      4.61 o 
   6  11   9        0.47        6.58      5.20 o 
   7  11   9        0.63        0.37      4.61 o 
   8  11   9        0.05       -1.82      4.82 o 
   9  11   9        0.20        1.34      4.84 o 
   0  12   9       20.70       24.54      7.37 o 
   1  12   9        3.92        1.54      4.66 o 
   2  12   9       12.64       12.39      5.14 o 
   3  12   9        7.92        6.39      5.06 o 
   4  12   9       14.51       17.77      6.24 o 
   5  12   9        7.90       14.22      5.06 o 
   6  12   9        3.86        8.53      5.63 o 
   7  12   9        0.00        1.56      6.07 o 
   1  13   9        3.20       -5.97      5.97 o 
   2  13   9        0.05        0.13      5.77 o 
   3  13   9       25.04       16.58      6.65 o 
   4  13   9        1.32       14.18      6.98 o 
   0   0  10      355.47      385.23     11.53 o 
   1   0  10     2042.28     2074.44     23.67 o 
   2   0  10       22.17       14.85      2.62 o 
   3   0  10      533.21      576.96      9.07 o 
   4   0  10        3.36        0.69      2.05 o 
   5   0  10      166.54      148.26      9.64 o 
   6   0  10        0.97        2.55      2.88 o 
   7   0  10       79.35       86.28      6.20 o 
   8   0  10      195.22      199.91      8.86 o 
   9   0  10       53.30       54.60     11.64 o 
  10   0  10      216.63      214.82     12.10 o 
  11   0  10        0.18        3.70      4.67 o 
  12   0  10       18.36        8.65      6.63 o 
  13   0  10        0.38        3.25      6.92 o 
  14   0  10        0.48       -2.28      7.25 o 
  15   0  10        3.32       -1.95      8.31 o 
   1   1  10      385.95      359.12      4.41 o 
   2   1  10       15.85       19.69      1.74 o 
   3   1  10       66.03       62.11      2.60 o 
   4   1  10      340.64      373.36      4.86 o 
   5   1  10       41.34       44.34      2.68 o 
   6   1  10       45.44       43.60      2.99 o 
   7   1  10      138.23      130.44      5.18 o 
   8   1  10        3.54        2.92      2.27 o 
   9   1  10       24.69       30.30      3.56 o 
  10   1  10        5.87        5.76      3.05 o 
  11   1  10        0.09       -0.97      3.30 o 
  12   1  10        4.57        9.85      4.24 o 
  13   1  10        7.52        2.35      5.12 o 
  14   1  10        0.66        1.20      5.36 o 
  15   1  10        0.11       -4.94      5.70 o 
   0   2  10      456.39      383.67      7.11 o 
   1   2  10      165.12      172.85      3.31 o 
   2   2  10      130.43      118.59      3.64 o 
   3   2  10      163.56      177.00      3.65 o 
   4   2  10      229.45      224.54      4.39 o 
   5   2  10      136.87      147.97      3.96 o 
   6   2  10      257.60      276.67      5.56 o 
   7   2  10        0.95        1.55      1.99 o 
   8   2  10      286.82      273.65      6.93 o 
   9   2  10       12.56       13.16      2.96 o 
  10   2  10       78.27       76.90      5.52 o 
  11   2  10       13.47        7.67      3.73 o 
  12   2  10        2.86        6.04      3.94 o 
  13   2  10        1.44        3.82      4.92 o 
  14   2  10        0.35        7.71      5.85 o 
  15   2  10        0.14       -2.98      5.76 o 
   1   3  10       45.00       57.29      2.61 o 
   2   3  10      147.58      140.41      3.60 o 
   3   3  10       23.21       20.01      2.23 o 
   4   3  10      493.52      454.26      6.80 o 
   5   3  10      110.92       97.40      3.48 o 
   6   3  10      424.79      418.05      7.24 o 
   7   3  10      281.42      260.29      6.72 o 
   8   3  10       11.20        8.33      2.27 o 
   9   3  10        0.81        4.27      2.55 o 
  10   3  10        3.46        9.39      3.01 o 
  11   3  10        0.84        0.05      3.61 o 
  12   3  10        6.19        3.82      4.47 o 
  13   3  10        1.51        8.09      5.54 o 
  14   3  10        0.88        1.26      5.43 o 
   0   4  10       94.80      113.89      5.30 o 
   1   4  10       58.72       60.96      2.46 o 
   2   4  10       31.75       39.38      2.67 o 
   3   4  10        5.87        6.77      1.73 o 
   4   4  10       97.13      100.87      4.06 o 
   5   4  10       45.77       44.41      3.06 o 
   6   4  10      642.52      590.92      9.50 o 
   7   4  10       34.12       31.88      3.03 o 
   8   4  10      132.40      126.84      4.68 o 
   9   4  10        3.78        1.32      2.68 o 
  10   4  10       18.99       11.11      3.33 o 
  11   4  10        5.97        1.22      3.46 o 
  12   4  10        0.37        5.92      4.70 o 
  13   4  10        1.64       10.68      5.82 o 
  14   4  10        0.76        3.42      6.23 o 
   1   5  10        5.50        3.29      1.55 o 
   2   5  10        4.38        5.27      1.62 o 
   3   5  10      395.62      389.40      6.30 o 
   4   5  10      470.28      454.90      7.49 o 
   5   5  10       58.36       43.45      3.64 o 
   6   5  10        0.97        0.78      2.03 o 
   7   5  10       84.35       70.02      4.62 o 
   8   5  10       18.34       15.61      2.99 o 
   9   5  10        3.30        4.91      2.67 o 
  10   5  10        0.17       -0.14      2.79 o 
  11   5  10        4.72        7.10      3.81 o 
  12   5  10        6.58        5.26      4.76 o 
  13   5  10        0.73        4.69      5.82 o 
  14   5  10        6.48        7.63      6.36 o 
   0   6  10        0.02        5.01      2.84 o 
   1   6  10      123.25      108.28      3.94 o 
   2   6  10        7.15        8.27      2.56 o 
   3   6  10       49.75       51.68      3.23 o 
   4   6  10      171.60      163.97      5.70 o 
   5   6  10        2.06        1.98      2.21 o 
   6   6  10      116.08       97.99      4.85 o 
   7   6  10       43.98       46.65      4.00 o 
   8   6  10        2.41        1.74      2.72 o 
   9   6  10        2.14        2.32      2.88 o 
  10   6  10        1.12        6.74      3.23 o 
  11   6  10        1.60        2.84      3.65 o 
  12   6  10        0.33        4.10      4.36 o 
  13   6  10        0.07       -0.58      4.93 o 
   1   7  10        6.43        7.53      2.77 o 
   2   7  10       59.37       67.28      4.04 o 
   3   7  10        1.14       -0.14      2.47 o 
   4   7  10      161.36      154.07      6.06 o 
   5   7  10        4.96        4.45      2.60 o 
   6   7  10        2.11        3.32      2.70 o 
   7   7  10       27.78       26.90      3.85 o 
   8   7  10       14.89       10.71      3.36 o 
   9   7  10        0.57        2.90      3.26 o 
  10   7  10       31.40       31.39      5.72 o 
  11   7  10        9.95       12.08      4.35 o 
  12   7  10        5.97        2.09      4.48 o 
  13   7  10        0.13        1.08      5.72 o 
   0   8  10      257.38      226.33      9.44 o 
   1   8  10       52.34       49.63      3.67 o 
   2   8  10      205.76      211.22      5.72 o 
   3   8  10        3.48        6.39      2.85 o 
   4   8  10      115.28      109.30      9.58 o 
   5   8  10        3.22        4.81      3.02 o 
   6   8  10       14.20       13.48      3.75 o 
   7   8  10        2.26        0.11      3.75 o 
   8   8  10        0.30        3.66      3.56 o 
   9   8  10        0.51        4.91      4.17 o 
  10   8  10        0.21        0.93      4.99 o 
  11   8  10        0.13        1.27      4.61 o 
  12   8  10        0.07        0.79      5.29 o 
   1   9  10        5.12        0.36      2.88 o 
   2   9  10        2.94        2.74      2.67 o 
   3   9  10        4.65        7.30      2.82 o 
   4   9  10        8.03        7.76      3.13 o 
   5   9  10        0.84        0.59      3.01 o 
   6   9  10        6.81        4.04      3.52 o 
   7   9  10        0.11       -1.12      3.86 o 
   8   9  10        8.42        5.46      4.22 o 
   9   9  10        0.08        4.07      4.29 o 
  10   9  10        1.51        6.66      4.48 o 
  11   9  10        0.00       -2.33      5.71 o 
   0  10  10        0.46        1.13      4.76 o 
   1  10  10       23.67       29.40      4.23 o 
   2  10  10        8.46        8.79      3.74 o 
   3  10  10        1.58        2.63      3.39 o 
   4  10  10        6.15        7.21      3.74 o 
   5  10  10        3.00        1.98      3.58 o 
   6  10  10       11.31        2.79      3.96 o 
   7  10  10        1.20        1.54      4.33 o 
   8  10  10       28.81       27.29      7.51 o 
   9  10  10        0.96        4.44      4.88 o 
  10  10  10        9.90       12.76      5.53 o 
   1  11  10        0.95        5.67      4.29 o 
   2  11  10        0.02        2.80      4.28 o 
   3  11  10        0.37        5.27      4.43 o 
   4  11  10        2.49        5.29      4.00 o 
   5  11  10        0.05        5.36      5.64 o 
   6  11  10        2.59        5.67      4.58 o 
   7  11  10        0.54        2.79      4.59 o 
   8  11  10        0.24        7.08      5.08 o 
   0  12  10        5.69       13.31      6.74 o 
   1  12  10        0.01        3.70      4.74 o 
   2  12  10        1.88        2.57      5.31 o 
   3  12  10        0.00        2.25      5.01 o 
   4  12  10        0.92       11.25      6.19 o 
   5  12  10        3.57        6.25      6.66 o 
   6  12  10        8.89       14.38      5.98 o 
   1  13  10        0.00       -6.32      6.32 o 
   2  13  10        2.58        3.32      5.92 o 
   3  13  10        4.84       -2.72      7.46 o 
   1   1  11        2.92        2.25      1.18 o 
   2   1  11      103.07      109.91      3.25 o 
   3   1  11       25.45       18.99      1.98 o 
   4   1  11       56.55       65.15      2.96 o 
   5   1  11      197.80      188.99      5.39 o 
   6   1  11      201.05      190.29      5.63 o 
   7   1  11       30.62       27.76      3.19 o 
   8   1  11       72.96       87.53      4.93 o 
   9   1  11        8.15        9.52      2.92 o 
  10   1  11       10.38       16.01      3.92 o 
  11   1  11        0.95        6.10      3.90 o 
  12   1  11        0.14       -1.15      4.06 o 
  13   1  11        0.22       -0.24      5.02 o 
  14   1  11        0.74        1.46      5.68 o 
   0   2  11      394.57      358.03      7.15 o 
   1   2  11       41.48       33.66      1.91 o 
   2   2  11       82.06       77.21      3.11 o 
   3   2  11      100.01       89.59      2.98 o 
   4   2  11       40.82       35.89      2.37 o 
   5   2  11       51.52       48.29      2.78 o 
   6   2  11       28.29       32.30      2.70 o 
   7   2  11        0.11       -0.30      1.87 o 
   8   2  11       21.31       16.37      2.73 o 
   9   2  11       83.53       78.89      5.10 o 
  10   2  11        0.14       -1.13      3.06 o 
  11   2  11       13.24       13.69      4.63 o 
  12   2  11        7.05        8.59      4.68 o 
  13   2  11        0.00        3.60      5.66 o 
  14   2  11        7.56       14.41      6.50 o 
   1   3  11       58.43       53.31      3.15 o 
   2   3  11       36.44       42.28      2.30 o 
   3   3  11        8.99        9.09      1.99 o 
   4   3  11       87.46       87.52      3.82 o 
   5   3  11        0.00       -0.20      1.71 o 
   6   3  11      493.02      479.24      7.48 o 
   7   3  11       20.02       14.91      2.34 o 
   8   3  11        0.69        0.97      2.18 o 
   9   3  11       14.56        5.75      2.82 o 
  10   3  11       12.47       13.32      3.31 o 
  11   3  11        1.71        8.65      4.56 o 
  12   3  11        1.93        9.72      5.47 o 
  13   3  11        0.54        4.27      5.82 o 
  14   3  11        3.81        3.71      6.31 o 
   0   4  11        6.38        5.46      2.60 o 
   1   4  11       18.73       17.89      2.64 o 
   2   4  11      131.91      136.11      4.76 o 
   3   4  11      141.82      137.78      4.17 o 
   4   4  11      100.49       94.62      5.15 o 
   5   4  11      175.95      171.28      5.09 o 
   6   4  11        0.26        3.86      2.11 o 
   7   4  11        0.08       -0.86      1.97 o 
   8   4  11        6.35        2.86      2.29 o 
   9   4  11       18.00       18.54      3.33 o 
  10   4  11        2.89        1.73      3.19 o 
  11   4  11        1.04        8.75      3.93 o 
  12   4  11        0.39       10.77      5.72 o 
  13   4  11        0.84        7.67      6.20 o 
  14   4  11        0.49        7.53      6.50 o 
   1   5  11      105.48      112.67      4.73 o 
   2   5  11        4.34        4.54      1.89 o 
   3   5  11        3.13        1.44      2.44 o 
   4   5  11        3.65        7.81      2.65 o 
   5   5  11      196.48      192.42      6.33 o 
   6   5  11       35.80       38.46      3.24 o 
   7   5  11        0.01        2.65      2.35 o 
   8   5  11        0.00        5.25      2.42 o 
   9   5  11       11.35        8.12      2.95 o 
  10   5  11        0.08        1.31      3.09 o 
  11   5  11       10.81        7.90      4.14 o 
  12   5  11        0.48        5.81      4.86 o 
  13   5  11        6.54        2.35      6.12 o 
   0   6  11      207.24      239.54      8.56 o 
   1   6  11      237.15      254.79      6.00 o 
   2   6  11      238.58      221.29      5.92 o 
   3   6  11       65.45       64.84      4.09 o 
   4   6  11       45.81       50.85      5.67 o 
   5   6  11       11.64        8.48      2.48 o 
   6   6  11        6.08        5.36      2.50 o 
   7   6  11       25.74       31.07      3.58 o 
   8   6  11        4.74       12.02      3.15 o 
   9   6  11        0.64       -0.81      2.74 o 
  10   6  11        7.63       10.73      3.90 o 
  11   6  11        0.17        4.12      4.08 o 
  12   6  11        2.38        1.91      4.86 o 
  13   6  11        1.93       -0.12      5.83 o 
   1   7  11       20.83       25.88      3.24 o 
   2   7  11       25.98       26.77      3.59 o 
   3   7  11        2.95        4.83      2.51 o 
   4   7  11        5.10        6.19      3.22 o 
   5   7  11        5.94        8.23      2.75 o 
   6   7  11        1.42       -1.55      2.73 o 
   7   7  11        0.35        0.89      3.06 o 
   8   7  11        6.50        1.32      3.69 o 
   9   7  11        0.03        4.11      3.85 o 
  10   7  11        3.74        7.20      4.37 o 
  11   7  11       17.60       19.65      4.98 o 
  12   7  11        0.30        4.09      4.77 o 
   0   8  11      114.22      115.62      7.43 o 
   1   8  11       56.15       57.93      3.96 o 
   2   8  11        7.43        6.76      2.84 o 
   3   8  11       17.34       12.02      3.48 o 
   4   8  11       16.18       13.74      3.19 o 
   5   8  11        5.85        6.83      3.15 o 
   6   8  11        9.04        5.21      3.42 o 
   7   8  11        7.42        6.86      3.88 o 
   8   8  11        3.94        1.32      3.91 o 
   9   8  11        0.63       -0.52      5.25 o 
  10   8  11        1.25        9.04      5.53 o 
  11   8  11        0.13        2.78      4.82 o 
   1   9  11        2.97        5.92      3.08 o 
   2   9  11        8.12       12.73      3.12 o 
   3   9  11        0.03        2.45      3.17 o 
   4   9  11       16.31       11.62      3.13 o 
   5   9  11        1.81        2.56      3.15 o 
   6   9  11       46.14       39.59      5.10 o 
   7   9  11       16.01       20.37      4.50 o 
   8   9  11       24.04       23.30      5.45 o 
   9   9  11        5.90       -3.53      4.26 o 
  10   9  11        0.78       -0.43      4.90 o 
   0  10  11       40.99       39.63      6.67 o 
   1  10  11        2.80        9.46      3.41 o 
   2  10  11       10.67       14.66      4.00 o 
   3  10  11        3.37        5.88      3.68 o 
   4  10  11        4.58        8.38      3.96 o 
   5  10  11        0.00        2.13      3.93 o 
   6  10  11        8.96       10.69      6.01 o 
   7  10  11        2.28        8.05      4.62 o 
   8  10  11        4.42        6.56      5.01 o 
   9  10  11        0.48        7.66      5.24 o 
   1  11  11        0.70        5.93      4.29 o 
   2  11  11        0.27        6.47      4.35 o 
   3  11  11        5.91       11.49      5.31 o 
   4  11  11        5.64        7.22      4.76 o 
   5  11  11        0.05        1.65      5.05 o 
   6  11  11        2.13       -4.55      4.55 o 
   7  11  11        3.15       11.81      6.00 o 
   8  11  11        0.17        7.06      5.46 o 
   0  12  11       36.43       54.07      9.52 o 
   1  12  11       22.62       32.32      7.16 o 
   2  12  11       12.68       21.19      5.98 o 
   3  12  11       10.49       11.43      6.53 o 
   4  12  11        0.95       13.40      7.17 o 
   5  12  11        2.07       -1.06      6.68 o 
   6  12  11        0.75       -1.34      6.00 o 
   1  13  11        0.45        1.97      6.74 o 
   2  13  11        4.47        1.28      6.09 o 
   0   0  12      528.96      507.97     12.46 o 
   1   0  12       56.08       66.07      4.27 o 
   2   0  12        1.05        3.40      1.91 o 
   3   0  12       89.62      105.90      4.38 o 
   4   0  12       57.63       44.11      3.89 o 
   5   0  12      113.66      123.34      6.25 o 
   6   0  12      205.83      201.69     10.01 o 
   7   0  12       35.98       29.30      4.31 o 
   8   0  12      125.88      122.27      8.02 o 
   9   0  12       42.66       35.17      5.69 o 
  10   0  12        0.01        6.10      5.25 o 
  11   0  12        1.82       -1.02      5.51 o 
  12   0  12       22.26       26.31      8.58 o 
  13   0  12        2.48        6.08      7.91 o 
  14   0  12        9.49        5.38     11.96 o 
   1   1  12      459.11      437.30      5.48 o 
   2   1  12      236.05      266.25      4.43 o 
   3   1  12      313.12      316.46      4.86 o 
   4   1  12      214.50      226.27      5.48 o 
   5   1  12       13.92       15.21      2.39 o 
   6   1  12        3.64        2.69      2.06 o 
   7   1  12      114.16      111.79      5.20 o 
   8   1  12       49.27       49.09      4.07 o 
   9   1  12        1.01        4.79      2.98 o 
  10   1  12        0.27        3.43      3.29 o 
  11   1  12       20.36       21.19      5.07 o 
  12   1  12        9.29        1.44      5.16 o 
  13   1  12        0.06        6.91      6.08 o 
  14   1  12        1.95        8.16      6.32 o 
   0   2  12      608.86      576.79      9.75 o 
   1   2  12       32.87       39.29      2.04 o 
   2   2  12      246.49      239.52      4.57 o 
   3   2  12      169.08      172.39      4.98 o 
   4   2  12      224.18      216.19      5.51 o 
   5   2  12      225.34      223.51      5.42 o 
   6   2  12       77.02       83.22      3.71 o 
   7   2  12       81.20       95.14      4.27 o 
   8   2  12       10.63       13.78      2.81 o 
   9   2  12        5.84        4.79      2.93 o 
  10   2  12        3.58        1.25      3.46 o 
  11   2  12        2.80        0.47      4.18 o 
  12   2  12        5.87        7.74      5.59 o 
  13   2  12        0.63        0.55      6.61 o 
  14   2  12        8.89        7.53      6.54 o 
   1   3  12       21.23       16.82      2.17 o 
   2   3  12        0.46        1.86      1.52 o 
   3   3  12      154.16      166.46      4.07 o 
   4   3  12      148.62      169.15      4.62 o 
   5   3  12      300.43      296.03      7.63 o 
   6   3  12       16.21       15.34      2.41 o 
   7   3  12       24.09       21.04      2.57 o 
   8   3  12       30.66       32.60      3.37 o 
   9   3  12        6.53        8.07      3.26 o 
  10   3  12       16.95       14.61      4.07 o 
  11   3  12       28.03       23.07      5.29 o 
  12   3  12        9.21        6.58      5.78 o 
  13   3  12        6.54        7.58      6.30 o 
  14   3  12        0.11        4.41      6.59 o 
   0   4  12        8.27        6.67      2.70 o 
   1   4  12      205.29      205.24      4.78 o 
   2   4  12      567.65      535.67      7.62 o 
   3   4  12       40.68       41.37      3.18 o 
   4   4  12      448.95      395.33      8.80 o 
   5   4  12      532.06      491.21      8.11 o 
   6   4  12       34.88       37.54      3.10 o 
   7   4  12       22.49       21.51      3.76 o 
   8   4  12        3.42        3.54      2.43 o 
   9   4  12        9.89       12.26      3.16 o 
  10   4  12        0.06        6.68      3.66 o 
  11   4  12        1.29       -3.13      3.74 o 
  12   4  12        0.38        5.72      5.69 o 
  13   4  12        2.75       10.02      6.51 o 
   1   5  12        5.04        3.17      2.24 o 
   2   5  12        3.60        1.63      2.09 o 
   3   5  12      118.26      111.59      4.97 o 
   4   5  12      179.16      180.33      5.82 o 
   5   5  12        2.62        4.77      2.27 o 
   6   5  12        0.51        1.27      2.35 o 
   7   5  12        2.44        8.24      2.60 o 
   8   5  12        4.07        1.81      2.61 o 
   9   5  12        0.53        1.55      2.90 o 
  10   5  12       14.94       14.68      3.80 o 
  11   5  12       11.42        8.16      4.33 o 
  12   5  12        0.06        1.75      5.03 o 
  13   5  12        2.31        4.81      6.92 o 
   0   6  12       59.07       53.71      6.25 o 
   1   6  12       54.45       49.60      4.49 o 
   2   6  12      256.56      241.42      7.37 o 
   3   6  12       11.92        5.49      2.56 o 
   4   6  12       53.06       47.26      4.05 o 
   5   6  12      136.33      149.96      8.68 o 
   6   6  12       13.87       14.16      3.20 o 
   7   6  12       14.11       15.06      3.33 o 
   8   6  12        1.59        1.87      3.13 o 
   9   6  12        2.93        1.91      3.12 o 
  10   6  12        6.26        6.93      4.15 o 
  11   6  12        1.72        5.22      4.46 o 
  12   6  12        3.79        8.80      5.88 o 
   1   7  12        1.56        3.21      2.57 o 
   2   7  12        0.14        1.40      2.22 o 
   3   7  12        0.03        3.92      2.69 o 
   4   7  12        4.42        3.87      2.79 o 
   5   7  12        7.17        8.33      2.89 o 
   6   7  12       12.73        6.64      3.12 o 
   7   7  12       10.94        4.24      3.51 o 
   8   7  12       20.37       22.79      4.73 o 
   9   7  12        4.99        2.81      4.07 o 
  10   7  12        0.16        6.10      4.69 o 
  11   7  12        0.25        2.42      4.90 o 
  12   7  12        0.12        9.73      5.66 o 
   0   8  12      126.12      141.12      8.34 o 
   1   8  12       75.30       68.21      4.42 o 
   2   8  12      111.83      104.87      5.93 o 
   3   8  12       24.77       22.68      3.52 o 
   4   8  12       17.55       18.15      3.53 o 
   5   8  12       19.37       17.28      4.83 o 
   6   8  12        7.94       -1.48      3.40 o 
   7   8  12        0.70        5.20      3.71 o 
   8   8  12        3.52        1.98      4.14 o 
   9   8  12        0.73       11.55      4.65 o 
  10   8  12        9.23        9.28      4.93 o 
  11   8  12        0.60        0.15      4.98 o 
   1   9  12        2.32        6.28      3.25 o 
   2   9  12        0.13        4.52      3.21 o 
   3   9  12        0.28        5.14      3.55 o 
   4   9  12        1.04        2.59      3.16 o 
   5   9  12        6.68        7.11      3.61 o 
   6   9  12        0.02        3.90      4.01 o 
   7   9  12       12.31       18.84      4.96 o 
   8   9  12        0.20       -4.06      4.06 o 
   9   9  12        0.59        5.89      6.00 o 
  10   9  12        0.01       -2.71      5.44 o 
   0  10  12        4.33       10.93      5.60 o 
   1  10  12        6.82        6.71      3.73 o 
   2  10  12        0.02        6.19      4.14 o 
   3  10  12        0.22        2.25      4.43 o 
   4  10  12        0.23        4.51      4.24 o 
   5  10  12        0.46        7.46      4.40 o 
   6  10  12        2.69        6.03      4.54 o 
   7  10  12        9.32       10.83      5.09 o 
   8  10  12        3.10       13.34      5.40 o 
   9  10  12       16.03       20.07      6.23 o 
   1  11  12        0.17        3.08      4.96 o 
   2  11  12        7.31       18.24      5.86 o 
   3  11  12        0.44        3.86      5.20 o 
   4  11  12       14.96       27.94      5.65 o 
   5  11  12        2.44        6.70      5.54 o 
   6  11  12       11.45       11.62      6.15 o 
   7  11  12        1.95        2.01      5.18 o 
   0  12  12        7.14       16.26      7.89 o 
   1  12  12        0.09        3.39      5.96 o 
   2  12  12        0.43        5.89      5.46 o 
   3  12  12        3.40       14.98      6.76 o 
   4  12  12        0.00        3.18      7.11 o 
   5  12  12        0.90        0.18      7.81 o 
   1   1  13        3.67        2.91      1.42 o 
   2   1  13        5.59        3.03      1.49 o 
   3   1  13       84.13       92.36      3.25 o 
   4   1  13        5.15        2.40      1.66 o 
   5   1  13      136.00      139.54      4.67 o 
   6   1  13       12.68       11.34      2.33 o 
   7   1  13        0.50        1.78      2.26 o 
   8   1  13        0.11        2.78      2.57 o 
   9   1  13       11.03       18.36      3.81 o 
  10   1  13       10.49        8.83      4.18 o 
  11   1  13        1.29       -2.23      4.35 o 
  12   1  13        6.31        1.71      5.34 o 
  13   1  13        2.89        9.97      6.82 o 
  14   1  13        0.05        2.90      6.62 o 
   0   2  13      387.91      376.44      8.03 o 
   1   2  13      351.40      359.69      5.55 o 
   2   2  13       60.18       68.34      2.99 o 
   3   2  13       63.68       80.92      3.62 o 
   4   2  13       72.93       69.37      3.44 o 
   5   2  13        2.60        0.12      1.87 o 
   6   2  13       36.50       38.26      2.88 o 
   7   2  13        0.81       -0.66      1.97 o 
   8   2  13       84.96       76.37      4.97 o 
   9   2  13        0.19       -1.96      2.95 o 
  10   2  13        3.68       -0.74      3.42 o 
  11   2  13        1.72        8.33      6.02 o 
  12   2  13        2.49       -4.87      5.35 o 
  13   2  13        4.94       10.78      6.96 o 
  14   2  13        1.72        4.68      6.73 o 
   1   3  13      140.91      146.41      3.81 o 
   2   3  13        9.04        6.28      1.89 o 
   3   3  13       36.79       35.09      2.48 o 
   4   3  13       77.21       62.70      3.25 o 
   5   3  13       92.21       83.23      3.98 o 
   6   3  13        3.40        5.36      2.09 o 
   7   3  13       37.16       36.94      3.13 o 
   8   3  13        4.36        6.01      2.71 o 
   9   3  13        8.56       12.01      3.63 o 
  10   3  13        0.97        7.28      4.05 o 
  11   3  13        1.04        6.94      4.84 o 
  12   3  13        3.38        8.58      6.39 o 
  13   3  13        0.49        5.36      6.37 o 
   0   4  13      106.52      108.62      5.02 o 
   1   4  13      104.91      106.99      5.02 o 
   2   4  13       20.44       20.76      2.61 o 
   3   4  13      186.88      170.75      5.43 o 
   4   4  13       88.59       83.77      4.51 o 
   5   4  13       15.72       17.85      2.62 o 
   6   4  13        4.84        4.28      2.28 o 
   7   4  13        3.29        2.14      2.32 o 
   8   4  13       13.67       14.10      2.93 o 
   9   4  13       13.52       11.96      3.77 o 
  10   4  13        0.01        6.23      3.61 o 
  11   4  13        0.63        7.10      4.91 o 
  12   4  13        4.24        6.10      5.85 o 
  13   4  13        1.11        3.95      6.88 o 
   1   5  13       36.39       45.20      2.99 o 
   2   5  13      156.16      168.54      7.88 o 
   3   5  13       11.50        9.70      2.76 o 
   4   5  13      164.69      159.39      5.92 o 
   5   5  13       48.59       44.07      4.19 o 
   6   5  13        0.37       -1.21      2.35 o 
   7   5  13        3.42        8.56      2.76 o 
   8   5  13        0.08        3.49      2.79 o 
   9   5  13        0.38        7.52      3.61 o 
  10   5  13        2.85        3.49      3.83 o 
  11   5  13        0.06        4.84      4.65 o 
  12   5  13        8.78       15.44      6.34 o 
  13   5  13        0.26        0.94      6.17 o 
   0   6  13        4.95        1.20      3.32 o 
   1   6  13      154.56      161.79      4.74 o 
   2   6  13        1.95        7.32      2.57 o 
   3   6  13        0.00       -0.52      2.40 o 
   4   6  13        4.05        6.66      2.73 o 
   5   6  13       22.57       17.04      3.34 o 
   6   6  13       18.06       14.60      3.64 o 
   7   6  13       27.61       15.48      3.88 o 
   8   6  13       14.07       13.41      3.74 o 
   9   6  13        0.22        4.40      3.53 o 
  10   6  13       13.32        9.93      4.27 o 
  11   6  13        7.67        9.04      4.75 o 
  12   6  13        0.69        1.59      5.53 o 
   1   7  13       27.22       29.31      3.55 o 
   2   7  13        1.02        1.53      2.56 o 
   3   7  13       76.51       71.26      4.72 o 
   4   7  13       25.07       21.71      3.43 o 
   5   7  13        0.31        3.80      2.99 o 
   6   7  13        0.20        3.67      3.41 o 
   7   7  13        1.86        4.35      3.58 o 
   8   7  13        1.29        3.59      3.99 o 
   9   7  13        2.87        3.32      3.76 o 
  10   7  13        8.95        7.33      4.85 o 
  11   7  13        0.03        4.78      5.20 o 
   0   8  13        5.36       10.28      4.70 o 
   1   8  13        3.90        6.49      3.09 o 
   2   8  13        4.93        2.66      2.98 o 
   3   8  13        4.62        2.08      2.96 o 
   4   8  13        8.51        9.47      3.35 o 
   5   8  13       17.58       16.14      4.03 o 
   6   8  13        2.93        6.37      3.70 o 
   7   8  13        2.06       11.49      4.33 o 
   8   8  13       14.04       15.09      4.93 o 
   9   8  13       18.45       14.23      4.92 o 
  10   8  13       13.99        5.31      4.84 o 
  11   8  13       12.41        0.98     13.59 o 
   1   9  13       11.63       11.00      3.85 o 
   2   9  13       30.78       31.33      5.26 o 
   3   9  13        1.89        6.47      3.69 o 
   4   9  13       12.65        7.14      3.71 o 
   5   9  13       56.82       54.21      7.09 o 
   6   9  13        2.24        1.94      4.16 o 
   7   9  13       19.04       21.41      5.21 o 
   8   9  13        3.30        3.60      4.72 o 
   9   9  13        0.22        2.01      4.80 o 
   0  10  13        0.01       -3.35      5.92 o 
   1  10  13        0.70        0.44      3.92 o 
   2  10  13        3.52        4.40      4.72 o 
   3  10  13        2.05        5.43      4.29 o 
   4  10  13       14.15       16.19      5.00 o 
   5  10  13        0.17        8.28      4.19 o 
   6  10  13        1.52        5.68      5.28 o 
   7  10  13        0.81        0.02      4.82 o 
   8  10  13        5.46       14.04      5.62 o 
   1  11  13        0.05       -1.36      4.80 o 
   2  11  13        0.10        6.41      5.48 o 
   3  11  13        0.27        7.66      5.81 o 
   4  11  13        0.22        5.24      4.92 o 
   5  11  13        0.20        3.57      7.29 o 
   6  11  13        1.07        8.83      6.10 o 
   0  12  13        6.22       10.08      8.96 o 
   1  12  13       27.21       24.74      7.72 o 
   2  12  13        3.12        9.26      6.54 o 
   3  12  13        0.69        7.26      7.01 o 
   4  12  13        0.47       -3.39     10.29 o 
   0   0  14      160.36      175.74     10.87 o 
   1   0  14      423.46      423.28      8.69 o 
   2   0  14      127.31      107.06      5.08 o 
   3   0  14       34.20       34.60      3.26 o 
   4   0  14      177.38      170.90      7.79 o 
   5   0  14      132.90      132.28      6.06 o 
   6   0  14        5.35        3.62      3.65 o 
   7   0  14       13.50       30.13      4.99 o 
   8   0  14       42.56       42.74      8.05 o 
   9   0  14        6.55       12.34      5.18 o 
  10   0  14        6.46        2.41      6.06 o 
  11   0  14       12.94       16.62      9.22 o 
  12   0  14        0.67       -6.56      7.92 o 
  13   0  14       16.97       30.21     16.89 o 
   1   1  14        8.31        6.09      1.76 o 
   2   1  14       42.17       52.26      2.91 o 
   3   1  14      169.40      169.04      4.37 o 
   4   1  14       57.44       55.58      2.98 o 
   5   1  14       47.67       41.61      3.41 o 
   6   1  14      111.61      106.44      4.31 o 
   7   1  14       23.33       17.20      2.89 o 
   8   1  14       12.75       13.11      3.07 o 
   9   1  14        5.45        4.28      3.18 o 
  10   1  14        0.00        1.64      4.06 o 
  11   1  14        0.16        3.20      5.55 o 
  12   1  14        1.19       -2.43      5.99 o 
  13   1  14        0.02       -0.26      6.55 o 
   0   2  14       23.67       15.76      2.95 o 
   1   2  14      121.12      131.77      4.67 o 
   2   2  14       10.63        5.54      1.84 o 
   3   2  14      186.77      187.12      5.02 o 
   4   2  14       20.97       16.60      2.03 o 
   5   2  14       90.90       86.85      4.02 o 
   6   2  14       14.33       18.55      2.56 o 
   7   2  14        1.77        1.32      2.17 o 
   8   2  14        3.94       12.67      3.13 o 
   9   2  14       10.72       14.42      3.76 o 
  10   2  14        0.04       -0.23      3.88 o 
  11   2  14        0.14        2.95      5.12 o 
  12   2  14        0.21       -5.53      5.53 o 
  13   2  14       17.63       10.73      7.51 o 
   1   3  14      103.56      102.27      3.56 o 
   2   3  14      288.47      273.45      6.26 o 
   3   3  14      170.02      163.79      4.72 o 
   4   3  14       18.06       23.81      3.07 o 
   5   3  14       20.08       18.19      2.53 o 
   6   3  14       14.71       14.18      3.06 o 
   7   3  14        9.20        9.99      2.80 o 
   8   3  14        4.85       10.65      3.13 o 
   9   3  14        4.23        4.06      3.68 o 
  10   3  14        5.80        9.14      4.61 o 
  11   3  14        3.30        3.90      4.95 o 
  12   3  14        0.78        4.90      6.59 o 
  13   3  14        0.33        3.76      6.97 o 
   0   4  14      240.44      223.72      6.95 o 
   1   4  14      276.71      301.24      7.38 o 
   2   4  14        8.91        4.29      2.04 o 
   3   4  14      101.05       95.22      4.50 o 
   4   4  14       11.58        8.58      2.43 o 
   5   4  14       21.14       23.37      2.93 o 
   6   4  14        1.83        3.67      2.48 o 
   7   4  14        1.85        1.38      2.65 o 
   8   4  14        4.44        8.65      2.93 o 
   9   4  14       26.57       16.54      3.92 o 
  10   4  14        1.85        1.97      3.74 o 
  11   4  14        0.14        3.94      5.01 o 
  12   4  14        8.40        1.77      5.52 o 
  13   4  14       13.10        4.29      7.20 o 
   1   5  14       18.10       18.43      2.50 o 
   2   5  14      214.53      222.32      6.26 o 
   3   5  14      310.65      306.30      8.21 o 
   4   5  14       74.89       74.20      5.34 o 
   5   5  14       38.73       33.51      3.78 o 
   6   5  14        6.44        3.73      2.58 o 
   7   5  14        0.49        2.48      2.62 o 
   8   5  14        3.99        5.32      3.14 o 
   9   5  14        2.65        5.95      3.80 o 
  10   5  14        0.56       13.00      4.41 o 
  11   5  14        0.53        9.01      5.17 o 
  12   5  14        2.59        0.96      6.62 o 
   0   6  14       35.43       28.29      4.49 o 
   1   6  14       42.36       44.38      3.06 o 
   2   6  14        0.21        5.52      2.42 o 
   3   6  14       26.63       18.43      3.21 o 
   4   6  14        1.63        1.05      2.65 o 
   5   6  14        1.32       -0.36      2.83 o 
   6   6  14        0.23        4.54      3.24 o 
   7   6  14        1.12       -1.44      2.98 o 
   8   6  14        4.79        6.58      3.87 o 
   9   6  14        5.70        2.30      4.13 o 
  10   6  14       11.61       14.95      4.95 o 
  11   6  14        0.00        2.55      4.98 o 
  12   6  14        3.51        5.21      6.24 o 
   1   7  14        0.45       -0.62      2.70 o 
   2   7  14        0.40        2.17      2.64 o 
   3   7  14        1.05        6.00      2.90 o 
   4   7  14        2.15        2.14      2.97 o 
   5   7  14        1.63        6.72      3.30 o 
   6   7  14        0.76        5.46      3.55 o 
   7   7  14       27.38       29.80      5.37 o 
   8   7  14        1.79        4.40      3.83 o 
   9   7  14        0.27       -0.24      3.83 o 
  10   7  14        3.33        8.94      5.31 o 
  11   7  14        1.94        5.87      5.73 o 
   0   8  14        0.48        6.47      4.64 o 
   1   8  14       46.48       46.49      4.66 o 
   2   8  14        0.07        3.19      3.27 o 
   3   8  14       72.97       79.35      5.36 o 
   4   8  14        0.43        3.79      3.16 o 
   5   8  14       32.12       29.71      4.76 o 
   6   8  14        1.79        4.53      3.69 o 
   7   8  14        0.01        3.40      4.30 o 
   8   8  14        5.57        4.34      4.34 o 
   9   8  14        4.35        5.09      4.31 o 
  10   8  14        4.55        2.36      5.04 o 
   1   9  14        0.12        6.12      3.92 o 
   2   9  14        0.06        2.65      3.50 o 
   3   9  14        0.36        2.06      3.83 o 
   4   9  14        3.13       10.94      3.83 o 
   5   9  14        0.56        0.00      4.04 o 
   6   9  14        0.99        2.02      4.26 o 
   7   9  14        0.02        2.62      4.59 o 
   8   9  14        3.07        5.25      5.15 o 
   9   9  14        0.68        7.15      5.71 o 
   0  10  14        0.22       -0.82      7.21 o 
   1  10  14        1.13        2.78      4.90 o 
   2  10  14        1.19        3.08      5.08 o 
   3  10  14        0.93        9.34      4.64 o 
   4  10  14        0.11        2.45      4.62 o 
   5  10  14        1.26        5.51      5.09 o 
   6  10  14        2.28        4.14      4.96 o 
   7  10  14        1.10       10.14      5.15 o 
   1  11  14       10.51       13.80      6.07 o 
   2  11  14        0.22        0.45      5.90 o 
   3  11  14       15.59       14.47      6.27 o 
   4  11  14        8.33       21.93      6.96 o 
   5  11  14       11.68       13.76      6.75 o 
   0  12  14       13.77        8.99     11.81 o 
   1  12  14        6.65       17.21      7.97 o 
   2  12  14        1.80       11.30      6.98 o 
   1   1  15        0.24       -0.13      1.82 o 
   2   1  15       23.29       14.07      2.40 o 
   3   1  15       44.92       51.09      3.87 o 
   4   1  15        0.31        0.74      1.84 o 
   5   1  15        5.91       11.82      2.50 o 
   6   1  15        0.06        3.41      2.17 o 
   7   1  15        4.61        8.42      2.89 o 
   8   1  15        0.54        2.18      3.03 o 
   9   1  15        2.53        2.72      3.54 o 
  10   1  15        0.02        3.89      4.63 o 
  11   1  15        2.73        6.00      6.23 o 
  12   1  15        0.64        5.54      7.03 o 
  13   1  15        1.90       -6.19      6.19 o 
   0   2  15       37.26       36.85      5.74 o 
   1   2  15      117.53      145.45      4.22 o 
   2   2  15        0.21        2.19      1.88 o 
   3   2  15      184.92      213.02      5.18 o 
   4   2  15       28.63       26.90      2.31 o 
   5   2  15        1.52        6.16      2.22 o 
   6   2  15        0.29        4.16      2.22 o 
   7   2  15        5.48        4.80      2.71 o 
   8   2  15        0.79        3.58      3.16 o 
   9   2  15        0.26        4.77      3.53 o 
  10   2  15        3.50       12.19      4.84 o 
  11   2  15       23.86       12.23      6.51 o 
  12   2  15        0.05        0.11      7.42 o 
  13   2  15        2.81        9.00      7.40 o 
   1   3  15      162.82      156.34      5.13 o 
   2   3  15      106.22       92.71      4.87 o 
   3   3  15       20.10       18.87      2.38 o 
   4   3  15        0.05        0.29      2.11 o 
   5   3  15        1.23        4.02      2.14 o 
   6   3  15       42.23       40.37      4.57 o 
   7   3  15        0.27       -0.57      2.41 o 
   8   3  15        0.36        2.44      3.15 o 
   9   3  15        3.38        6.52      4.23 o 
  10   3  15        3.28        5.76      4.92 o 
  11   3  15        8.77        0.33      4.86 o 
  12   3  15        0.58       10.45     10.93 o 
   0   4  15       65.79       70.91      4.60 o 
   1   4  15       65.57       67.96      3.61 o 
   2   4  15      112.99      104.56      4.99 o 
   3   4  15      120.08      134.89      5.49 o 
   4   4  15        8.58        4.19      2.56 o 
   5   4  15       26.98       34.55      3.48 o 
   6   4  15        7.52        7.67      2.84 o 
   7   4  15        0.71       -1.62      2.73 o 
   8   4  15       11.17        8.48      3.55 o 
   9   4  15        1.16        3.22      3.60 o 
  10   4  15        2.38        0.76      4.65 o 
  11   4  15        0.49        3.36      5.28 o 
  12   4  15        0.04        4.71      6.34 o 
   1   5  15      128.59      137.66      5.80 o 
   2   5  15        1.62        4.51      2.20 o 
   3   5  15       51.15       54.22      4.36 o 
   4   5  15        4.40        5.00      3.43 o 
   5   5  15        2.35        1.59      2.74 o 
   6   5  15        1.08        5.99      2.93 o 
   7   5  15        2.63        7.88      3.29 o 
   8   5  15        0.02        1.25      3.37 o 
   9   5  15        2.39        8.42      4.22 o 
  10   5  15        2.13       10.78      4.55 o 
  11   5  15        0.68        3.80      5.67 o 
  12   5  15        2.21        5.47      7.51 o 
   0   6  15       66.20       64.89      5.89 o 
   1   6  15        5.73        9.20      2.80 o 
   2   6  15        5.61        6.28      2.72 o 
   3   6  15       19.68       16.30      3.93 o 
   4   6  15       24.77       21.43      4.14 o 
   5   6  15        3.02        3.06      3.14 o 
   6   6  15       13.47        7.16      3.80 o 
   7   6  15        2.30        3.47      3.49 o 
   8   6  15        2.18        8.95      4.08 o 
   9   6  15       15.44        8.75      5.38 o 
  10   6  15        7.24       13.66      5.57 o 
  11   6  15        0.08       -1.06      5.59 o 
   1   7  15        4.52        3.38      3.15 o 
   2   7  15       14.23        7.92      2.90 o 
   3   7  15        0.17        4.14      2.86 o 
   4   7  15       11.18       19.41      3.90 o 
   5   7  15        4.59        1.74      3.27 o 
   6   7  15        5.27        0.06      4.36 o 
   7   7  15        7.48        8.03      4.49 o 
   8   7  15       10.43       11.99      4.37 o 
   9   7  15        9.81       10.99      4.42 o 
  10   7  15        0.74       -1.93      4.99 o 
   0   8  15        4.38       -1.16      4.39 o 
   1   8  15        7.19       14.75      3.80 o 
   2   8  15        0.42        0.87      3.66 o 
   3   8  15       23.44       25.88      4.04 o 
   4   8  15        7.17       11.38      3.80 o 
   5   8  15       26.88       26.87      4.76 o 
   6   8  15        0.92        4.17      5.15 o 
   7   8  15       30.84       20.97      5.44 o 
   8   8  15        1.43       -0.33      4.64 o 
   9   8  15       10.63       12.62      4.96 o 
   1   9  15        8.92        7.28      4.96 o 
   2   9  15        5.56        2.58      4.13 o 
   3   9  15       30.48       25.91      5.03 o 
   4   9  15        4.76       19.75      5.06 o 
   5   9  15        0.91        6.82      4.83 o 
   6   9  15        4.69        7.38      4.94 o 
   7   9  15       10.17       10.67      5.03 o 
   8   9  15        8.24       10.95      5.85 o 
   0  10  15        5.87       25.33     11.05 o 
   1  10  15        0.64       16.65      5.62 o 
   2  10  15        6.53        5.98      5.73 o 
   3  10  15       14.04       17.52      5.03 o 
   4  10  15        2.19        9.62      5.47 o 
   5  10  15        2.03        6.45      5.80 o 
   6  10  15        2.65       -1.67      4.86 o 
   7  10  15        9.53        7.34      6.69 o 
   1  11  15        0.85        4.60      5.89 o 
   2  11  15        0.40        8.68      6.45 o 
   3  11  15        4.10       19.15      7.46 o 
   4  11  15        0.70       12.03      7.60 o 
   0   0  16        0.16        5.65      3.79 o 
   1   0  16      224.84      262.01     12.88 o 
   2   0  16       11.12        9.77      2.83 o 
   3   0  16       19.86       15.76      2.94 o 
   4   0  16      174.71      184.05     11.03 o 
   5   0  16        8.40       16.53      3.54 o 
   6   0  16        3.96       15.75      4.60 o 
   7   0  16       21.99       16.93      5.06 o 
   8   0  16        0.10        4.27      4.69 o 
   9   0  16        0.07       -2.55      5.67 o 
  10   0  16       28.07       23.74     10.43 o 
  11   0  16        2.24       -3.51      8.99 o 
  12   0  16        0.16        8.71     26.29 o 
   1   1  16       31.15       26.53      2.52 o 
   2   1  16       45.61       34.76      2.59 o 
   3   1  16      109.10      111.70      4.10 o 
   4   1  16       24.03       28.11      2.71 o 
   5   1  16       34.29       32.06      3.12 o 
   6   1  16      144.01      170.38      6.36 o 
   7   1  16        2.73        4.31      2.94 o 
   8   1  16        0.00        4.07      3.37 o 
   9   1  16       23.82       20.83      6.13 o 
  10   1  16        6.82       21.65      6.19 o 
  11   1  16        6.35        7.97      6.63 o 
  12   1  16        6.57       10.07      7.43 o 
   0   2  16      346.72      354.87     10.05 o 
   1   2  16       58.64       58.47      3.14 o 
   2   2  16      260.39      249.38      5.76 o 
   3   2  16        6.88        6.78      2.01 o 
   4   2  16       10.13       10.70      2.21 o 
   5   2  16        2.05        6.08      2.53 o 
   6   2  16        0.37        4.19      2.57 o 
   7   2  16        0.01        2.93      2.83 o 
   8   2  16        1.84        0.74      3.22 o 
   9   2  16        0.00        6.74      4.28 o 
  10   2  16        1.23        0.18      4.91 o 
  11   2  16        0.12        5.31      6.75 o 
  12   2  16        4.04       -3.87      6.81 o 
   1   3  16        2.50        3.62      1.84 o 
   2   3  16       36.57       35.26      2.99 o 
   3   3  16        0.28       -0.12      1.95 o 
   4   3  16        3.59        2.95      2.44 o 
   5   3  16        0.34        1.10      2.16 o 
   6   3  16        1.71        0.41      2.66 o 
   7   3  16        1.24        5.44      2.76 o 
   8   3  16        0.11        4.58      3.76 o 
   9   3  16        0.01       -1.99      4.03 o 
  10   3  16       10.35       12.44      5.58 o 
  11   3  16       17.39       14.43      6.24 o 
  12   3  16        7.45        8.41      7.34 o 
   0   4  16     1013.61      973.82     21.55 o 
   1   4  16       38.97       35.46      3.05 o 
   2   4  16       47.11       48.85      4.01 o 
   3   4  16        1.83        5.74      2.56 o 
   4   4  16       15.87       10.39      3.09 o 
   5   4  16        8.82       10.15      2.88 o 
   6   4  16        1.04        5.12      2.73 o 
   7   4  16        0.49        3.29      3.09 o 
   8   4  16        7.61        1.54      3.45 o 
   9   4  16        0.16        5.70      4.33 o 
  10   4  16        5.84       15.70      5.91 o 
  11   4  16        2.16       -3.13      6.81 o 
  12   4  16        3.42        5.69      7.03 o 
   1   5  16        1.98        1.06      2.20 o 
   2   5  16      132.55      139.04      5.20 o 
   3   5  16        5.94        7.13      3.03 o 
   4   5  16       12.12       14.72      3.26 o 
   5   5  16        0.59        3.98      2.97 o 
   6   5  16       32.39       34.47      4.26 o 
   7   5  16        6.68        9.41      3.57 o 
   8   5  16        0.09        4.20      3.65 o 
   9   5  16        3.02       -1.26      4.05 o 
  10   5  16        0.02        7.65      5.06 o 
  11   5  16       15.09       13.42      6.92 o 
   0   6  16      145.37      148.59      9.32 o 
   1   6  16        1.33        3.26      2.60 o 
   2   6  16       11.50       16.68      3.27 o 
   3   6  16        1.95        3.30      2.88 o 
   4   6  16        0.01        3.05      3.17 o 
   5   6  16        0.23        7.47      3.47 o 
   6   6  16        1.66        4.76      3.45 o 
   7   6  16        0.17       -1.80      3.42 o 
   8   6  16        0.06       -0.01      4.04 o 
   9   6  16       10.86       10.94      5.31 o 
  10   6  16       10.10        9.70      5.45 o 
   1   7  16        2.28        6.96      3.37 o 
   2   7  16        2.21        3.84      3.60 o 
   3   7  16        0.50        3.57      3.57 o 
   4   7  16        0.13        5.34      3.58 o 
   5   7  16       20.11       15.97      4.09 o 
   6   7  16        0.06        0.99      4.12 o 
   7   7  16       10.70       11.09      4.42 o 
   8   7  16        6.22        6.54      4.40 o 
   9   7  16        0.25        6.08      5.20 o 
  10   7  16        1.91        4.98      5.40 o 
   0   8  16       38.92       36.59      7.75 o 
   1   8  16       35.15       34.07      4.69 o 
   2   8  16       32.15       42.13      5.68 o 
   3   8  16        7.07        8.31      4.29 o 
   4   8  16        7.59        5.13      3.99 o 
   5   8  16        2.38        3.10      5.17 o 
   6   8  16        0.27        7.65      4.27 o 
   7   8  16        6.23        6.25      4.93 o 
   8   8  16        0.05        5.58      4.39 o 
   9   8  16        4.17       -1.12      4.66 o 
   1   9  16        0.70        1.79      5.03 o 
   2   9  16        0.00        0.83      4.30 o 
   3   9  16        0.19        9.23      4.48 o 
   4   9  16        0.28        9.77      4.95 o 
   5   9  16        0.37        5.22      6.25 o 
   6   9  16        5.44        9.61      5.16 o 
   7   9  16        0.39        5.86      5.19 o 
   0  10  16        6.29       11.76     15.02 o 
   1  10  16        9.70       26.96      6.78 o 
   2  10  16        7.61       -1.27      5.23 o 
   3  10  16        0.00        2.22      5.47 o 
   4  10  16        1.45       11.05      5.62 o 
   5  10  16        0.80        7.03      6.20 o 
   6  10  16        0.65        5.29      7.08 o 
   1  11  16        0.61        0.09      6.44 o 
   2  11  16        1.09        0.06      6.48 o 
   3  11  16        0.08        2.35     10.90 o 
   1   1  17       13.17        6.43      2.43 o 
   2   1  17       35.44       36.46      2.79 o 
   3   1  17        9.83       10.95      2.73 o 
   4   1  17        4.59        0.88      2.20 o 
   5   1  17       25.31       29.24      3.09 o 
   6   1  17        0.08        4.16      2.70 o 
   7   1  17        0.44       -0.13      3.11 o 
   8   1  17        2.44        7.74      3.92 o 
   9   1  17        5.17        9.64      5.09 o 
  10   1  17        1.51        2.20      5.79 o 
  11   1  17        0.24        7.02      8.30 o 
  12   1  17        0.60       -1.54      7.20 o 
   0   2  17       59.02       61.79      4.86 o 
   1   2  17        6.79        7.77      2.22 o 
   2   2  17       11.49        5.90      2.38 o 
   3   2  17        0.09        0.93      2.02 o 
   4   2  17       52.33       48.78      3.32 o 
   5   2  17        1.61        5.88      2.77 o 
   6   2  17        0.13        1.72      2.71 o 
   7   2  17        1.21        3.23      3.33 o 
   8   2  17        4.36       -0.99      3.68 o 
   9   2  17        0.18        1.59      4.69 o 
  10   2  17        1.16        0.27      5.21 o 
  11   2  17        1.76        4.21      6.19 o 
  12   2  17        4.08        0.12      7.59 o 
   1   3  17       52.79       51.06      3.38 o 
   2   3  17        7.86        5.84      2.24 o 
   3   3  17       33.76       28.29      3.01 o 
   4   3  17        4.12        4.65      2.51 o 
   5   3  17       23.64       17.79      2.95 o 
   6   3  17        5.52        7.43      2.98 o 
   7   3  17        0.53        1.69      3.32 o 
   8   3  17        0.48        8.91      4.30 o 
   9   3  17       13.38       13.39      5.81 o 
  10   3  17        2.19       -5.48      5.83 o 
  11   3  17        5.39       12.81      6.71 o 
   0   4  17       87.91       87.83      7.02 o 
   1   4  17       69.54       68.65      4.53 o 
   2   4  17        1.64        2.66      2.41 o 
   3   4  17       72.77       78.84      5.32 o 
   4   4  17        0.22       -2.27      2.57 o 
   5   4  17        1.08        7.23      2.89 o 
   6   4  17        3.62       12.33      3.25 o 
   7   4  17       37.01       33.48      4.40 o 
   8   4  17        0.03       -0.74      3.63 o 
   9   4  17        1.40        9.27      6.04 o 
  10   4  17        0.02       10.26      6.24 o 
  11   4  17        0.39        5.66      6.58 o 
   1   5  17       45.87       52.15      3.89 o 
   2   5  17       18.78       18.53      2.81 o 
   3   5  17       11.99        4.82      3.02 o 
   4   5  17        1.28        2.95      3.14 o 
   5   5  17        1.44        5.62      3.25 o 
   6   5  17        0.19        1.60      3.16 o 
   7   5  17        2.71        6.01      3.92 o 
   8   5  17        0.94        6.91      4.28 o 
   9   5  17        0.29        0.01      5.07 o 
  10   5  17        0.12        1.04      4.90 o 
   0   6  17       49.14       50.66      6.33 o 
   1   6  17       41.89       45.40      4.41 o 
   2   6  17       10.93       12.40      3.77 o 
   3   6  17        3.14        6.61      3.44 o 
   4   6  17        0.25        3.25      3.26 o 
   5   6  17        4.93        8.37      3.55 o 
   6   6  17        4.87        5.05      3.71 o 
   7   6  17        9.06       15.64      4.43 o 
   8   6  17        2.48        7.90      4.68 o 
   9   6  17       11.47       18.54      5.65 o 
  10   6  17        1.00        8.11      5.92 o 
   1   7  17        0.55        6.07      3.72 o 
   2   7  17        8.94       15.82      4.39 o 
   3   7  17        0.08        3.54      3.83 o 
   4   7  17        0.20        7.38      3.77 o 
   5   7  17       17.10       13.35      4.28 o 
   6   7  17       11.84       11.38      4.27 o 
   7   7  17       18.24       12.22      4.76 o 
   8   7  17        0.10        3.20      4.31 o 
   9   7  17        0.55        5.57      5.51 o 
   0   8  17        1.44       18.94      7.12 o 
   1   8  17       18.15       19.94      5.04 o 
   2   8  17        0.02        8.64      4.28 o 
   3   8  17        3.63        8.10      4.71 o 
   4   8  17        0.34        1.59      4.12 o 
   5   8  17        2.24        5.53      4.48 o 
   6   8  17       11.40       15.11      4.99 o 
   7   8  17        8.60        7.49      4.96 o 
   8   8  17        1.65        6.00      5.40 o 
   1   9  17        2.85        9.59      6.18 o 
   2   9  17        4.21       10.17      4.69 o 
   3   9  17        2.68        9.56      5.01 o 
   4   9  17        0.92        6.83      5.24 o 
   5   9  17       31.43       41.59      7.86 o 
   6   9  17        0.09        5.84      5.34 o 
   0  10  17        7.25       15.59     10.14 o 
   1  10  17       14.78       22.49      7.05 o 
   2  10  17        2.33        1.40      5.80 o 
   3  10  17        2.57        7.13      6.24 o 
   4  10  17        7.30        9.08      6.30 o 
   0   0  18       11.29       15.44      5.19 o 
   1   0  18      145.74      158.16     10.86 o 
   2   0  18       58.92       53.20      4.81 o 
   3   0  18       94.59       88.73      6.14 o 
   4   0  18      118.36      138.15      7.27 o 
   5   0  18        7.66        5.66      3.53 o 
   6   0  18        0.05        2.91      4.31 o 
   7   0  18       23.03       27.03      6.22 o 
   8   0  18       51.05       42.13     11.57 o 
   9   0  18        1.37        9.06      6.72 o 
  10   0  18        5.22        5.80     17.20 o 
  11   0  18        0.33       -0.08     10.23 o 
   1   1  18       22.94       30.34      2.99 o 
   2   1  18        1.50        7.06      2.21 o 
   3   1  18        2.08        0.81      2.18 o 
   4   1  18        0.66        4.28      2.53 o 
   5   1  18        7.59        8.98      2.94 o 
   6   1  18        1.24        2.07      2.92 o 
   7   1  18        5.04       12.80      4.23 o 
   8   1  18       24.63       19.41      4.84 o 
   9   1  18        5.62        8.68      5.13 o 
  10   1  18        1.53        0.55      5.47 o 
  11   1  18       19.94       13.82      9.02 o 
   0   2  18       52.62       51.17      6.64 o 
   1   2  18      101.05      101.66      7.91 o 
   2   2  18       25.41       35.76      3.28 o 
   3   2  18       64.40       70.36      4.56 o 
   4   2  18        3.50        5.66      2.45 o 
   5   2  18        0.21        1.38      2.87 o 
   6   2  18        5.10        6.04      3.07 o 
   7   2  18        0.19        0.85      3.67 o 
   8   2  18       27.80       35.44      5.92 o 
   9   2  18        0.19        0.93      4.94 o 
  10   2  18       11.97       -1.46      5.76 o 
  11   2  18        0.10        2.57      6.59 o 
   1   3  18        3.62        2.76      2.40 o 
   2   3  18      145.15      143.88      5.57 o 
   3   3  18        1.28        5.02      2.59 o 
   4   3  18       41.96       38.98      3.74 o 
   5   3  18       11.52        8.42      3.22 o 
   6   3  18        1.68        6.91      3.39 o 
   7   3  18        0.26        1.64      3.54 o 
   8   3  18        0.12        7.72      4.47 o 
   9   3  18        2.03       -0.80      5.59 o 
  10   3  18        8.16        3.57      6.60 o 
  11   3  18        6.44        6.95      7.81 o 
   0   4  18       52.48       59.81      4.78 o 
   1   4  18       38.79       31.35      3.49 o 
   2   4  18       11.20        5.73      2.67 o 
   3   4  18       23.88       27.75      4.45 o 
   4   4  18       10.55        1.59      3.24 o 
   5   4  18        1.87        3.52      2.97 o 
   6   4  18        9.79       16.06      3.90 o 
   7   4  18        1.58        5.14      3.82 o 
   8   4  18       24.04       21.02      5.27 o 
   9   4  18       13.77       19.72      5.95 o 
  10   4  18        5.41       18.54      7.29 o 
   1   5  18        6.44       11.34      2.92 o 
   2   5  18       89.67       90.81      6.33 o 
   3   5  18       21.75       24.14      4.02 o 
   4   5  18        0.21        4.18      3.23 o 
   5   5  18       14.50       14.65      3.83 o 
   6   5  18        5.68        9.68      3.93 o 
   7   5  18        1.76        3.79      3.93 o 
   8   5  18       10.99        8.00      4.57 o 
   9   5  18        0.01        7.04      5.49 o 
  10   5  18        6.27        5.50      5.96 o 
   0   6  18        5.17        6.86      4.67 o 
   1   6  18       12.89       16.57      4.00 o 
   2   6  18        3.69        6.59      3.45 o 
   3   6  18        0.14       11.29      3.67 o 
   4   6  18        0.00        4.81      3.31 o 
   5   6  18        1.73        6.74      3.83 o 
   6   6  18        0.00        3.12      3.99 o 
   7   6  18        8.60        8.98      4.34 o 
   8   6  18        4.49        7.70      4.90 o 
   9   6  18       13.79       12.25      6.04 o 
   1   7  18       11.36       18.33      4.66 o 
   2   7  18        2.31        5.03      4.38 o 
   3   7  18       18.47       14.55      4.32 o 
   4   7  18        5.28        7.06      4.17 o 
   5   7  18        8.62       12.87      4.11 o 
   6   7  18        0.02        4.58      4.77 o 
   7   7  18        5.26       -2.00      4.58 o 
   8   7  18        0.00        1.32      5.02 o 
   0   8  18       48.29       35.37      9.97 o 
   1   8  18        6.16       13.36      4.86 o 
   2   8  18       20.95       19.04      5.16 o 
   3   8  18        1.08       16.15      5.43 o 
   4   8  18        0.65        2.60      5.05 o 
   5   8  18        0.00        8.18      4.90 o 
   6   8  18        2.38        7.87      4.64 o 
   7   8  18        1.19        5.53      5.20 o 
   1   9  18        0.19        2.91      5.95 o 
   2   9  18        1.28        3.26      6.42 o 
   3   9  18        1.95       10.43      5.32 o 
   4   9  18        0.31        7.09      5.81 o 
   5   9  18        7.96       13.54      6.31 o 
   0  10  18        6.22       10.55     11.16 o 
   1  10  18        4.50       11.34      6.88 o 
   2  10  18        1.67        6.60      7.59 o 
   1   1  19       16.04       16.80      2.69 o 
   2   1  19        7.83        9.44      2.38 o 
   3   1  19        2.52        2.66      2.50 o 
   4   1  19       18.59       17.91      3.13 o 
   5   1  19        3.54        7.65      3.19 o 
   6   1  19       20.44       17.55      3.64 o 
   7   1  19        2.62        1.40      4.31 o 
   8   1  19        5.47        7.58      5.41 o 
   9   1  19        0.01        5.41      5.95 o 
  10   1  19        2.67        8.22      6.35 o 
   0   2  19       56.57       79.96      6.05 o 
   1   2  19        7.46        6.27      2.47 o 
   2   2  19        7.57        6.93      2.68 o 
   3   2  19        2.04        5.04      2.68 o 
   4   2  19        0.28        1.74      2.73 o 
   5   2  19       11.09        7.54      3.47 o 
   6   2  19        0.47        5.07      3.31 o 
   7   2  19        0.90        3.52      4.01 o 
   8   2  19        3.34       11.12      5.12 o 
   9   2  19        0.21        0.35      5.54 o 
  10   2  19        0.00        8.87      7.03 o 
   1   3  19       23.88       17.36      3.16 o 
   2   3  19       26.16       27.00      3.46 o 
   3   3  19        5.07        9.03      2.88 o 
   4   3  19        0.15        4.23      3.00 o 
   5   3  19        1.24        4.91      3.53 o 
   6   3  19       16.87       10.94      4.02 o 
   7   3  19        9.97        7.82      4.21 o 
   8   3  19        3.15        2.74      4.73 o 
   9   3  19        4.22        6.63      6.05 o 
  10   3  19        3.15       13.40      7.22 o 
   0   4  19        0.81        5.55      4.16 o 
   1   4  19        9.19        7.19      2.82 o 
   2   4  19        2.66        5.96      2.90 o 
   3   4  19       23.45       18.15      3.88 o 
   4   4  19        0.40        5.74      3.29 o 
   5   4  19       25.13       22.11      4.15 o 
   6   4  19        7.08       15.04      4.23 o 
   7   4  19        0.15       10.24      4.22 o 
   8   4  19        0.13        4.20      5.05 o 
   9   4  19        2.88        8.35      5.92 o 
   1   5  19       29.87       28.30      5.03 o 
   2   5  19        0.53        2.30      3.28 o 
   3   5  19       20.77       16.37      4.10 o 
   4   5  19        8.03        9.96      3.63 o 
   5   5  19        0.85        2.91      3.70 o 
   6   5  19        1.18        5.05      4.05 o 
   7   5  19        0.88        6.16      4.35 o 
   8   5  19        4.33        9.11      5.51 o 
   9   5  19        1.10        2.02      6.06 o 
   0   6  19        1.92        0.60      4.42 o 
   1   6  19       30.71       16.13      4.18 o 
   2   6  19       14.13       13.17      4.59 o 
   3   6  19        2.06        8.32      4.16 o 
   4   6  19       20.09       15.95      4.30 o 
   5   6  19        0.98        0.10      3.80 o 
   6   6  19        0.60        4.52      4.35 o 
   7   6  19        0.44        3.60      4.45 o 
   8   6  19        4.03        6.50      6.99 o 
   1   7  19        2.41        6.62      4.38 o 
   2   7  19        1.32        6.00      4.81 o 
   3   7  19        0.38        4.54      4.50 o 
   4   7  19        4.65        5.31      3.94 o 
   5   7  19        0.41        4.77      4.28 o 
   6   7  19        2.27        5.46      4.37 o 
   7   7  19        0.15        0.42      5.01 o 
   0   8  19       13.47       28.07      8.69 o 
   1   8  19        1.33       11.17      5.81 o 
   2   8  19        0.13        7.88      5.08 o 
   3   8  19        9.91       10.39      6.56 o 
   4   8  19        4.32        5.65      5.42 o 
   5   8  19       15.62       17.44      5.01 o 
   6   8  19        1.24        9.05      5.05 o 
   1   9  19        1.64        9.56      7.60 o 
   2   9  19        4.71       14.21      6.97 o 
   3   9  19       11.05       17.82      6.16 o 
   0   0  20       32.26       56.78     13.37 o 
   1   0  20       16.43       17.73      4.10 o 
   2   0  20       72.74       63.22      6.56 o 
   3   0  20        4.94        3.82      3.76 o 
   4   0  20        2.76        6.13      4.21 o 
   5   0  20       27.50       30.01      5.48 o 
   6   0  20        6.43       14.00      7.65 o 
   7   0  20        0.31       11.45      6.73 o 
   8   0  20       25.94       29.69      8.22 o 
   9   0  20       10.22       27.34     10.18 o 
  10   0  20       15.72       10.42      9.54 o 
   1   1  20        3.98        1.77      2.36 o 
   2   1  20       17.89       16.02      3.02 o 
   3   1  20        3.09        4.58      2.62 o 
   4   1  20        5.53       11.46      3.33 o 
   5   1  20        0.01        2.56      3.40 o 
   6   1  20       30.45       33.41      5.86 o 
   7   1  20        0.04        4.73      5.01 o 
   8   1  20        0.72       11.78      5.78 o 
   9   1  20        3.38        5.87      5.66 o 
  10   1  20        9.98       12.14      7.51 o 
   0   2  20        0.06        1.78      3.41 o 
   1   2  20        6.43        9.50      2.64 o 
   2   2  20        0.38        4.40      2.75 o 
   3   2  20        1.08        1.52      2.79 o 
   4   2  20       10.05       14.74      3.97 o 
   5   2  20        8.97        8.86      4.01 o 
   6   2  20        0.02        7.06      3.94 o 
   7   2  20       13.79        5.77      4.46 o 
   8   2  20        7.80       10.51      5.68 o 
   9   2  20        5.27        2.54      6.48 o 
   1   3  20        0.12        4.67      2.98 o 
   2   3  20        0.62        5.54      3.01 o 
   3   3  20       24.27       30.35      3.75 o 
   4   3  20        5.50        3.26      3.44 o 
   5   3  20       28.36       24.26      4.99 o 
   6   3  20        0.07        4.23      3.87 o 
   7   3  20        2.32        8.96      5.23 o 
   8   3  20        3.73        5.78      5.02 o 
   9   3  20        4.72        2.96      6.30 o 
   0   4  20       61.29       64.09      7.22 o 
   1   4  20        9.27        9.85      3.20 o 
   2   4  20        3.38        4.46      3.18 o 
   3   4  20       10.56        8.58      3.61 o 
   4   4  20        4.01        3.31      3.57 o 
   5   4  20       11.30       13.99      4.23 o 
   6   4  20        0.27        2.41      3.99 o 
   7   4  20       21.45       20.88      5.24 o 
   8   4  20        5.18        8.23      5.69 o 
   9   4  20       11.69       15.57      6.56 o 
   1   5  20        0.42        5.27      3.70 o 
   2   5  20        1.71        7.84      3.71 o 
   3   5  20        5.24        5.10      3.99 o 
   4   5  20       16.82        7.79      4.24 o 
   5   5  20        0.02        6.57      3.72 o 
   6   5  20        6.24        4.77      4.37 o 
   7   5  20       17.13       24.86      5.29 o 
   8   5  20        1.58        3.16      5.45 o 
   0   6  20        0.60        1.65      5.03 o 
   1   6  20       18.62       19.82      4.82 o 
   2   6  20        0.70       -0.87      4.09 o 
   3   6  20        0.32        9.74      4.13 o 
   4   6  20        1.38        1.14      3.91 o 
   5   6  20        3.81        8.88      4.36 o 
   6   6  20        0.67        6.37      4.46 o 
   7   6  20        5.65        7.50      5.09 o 
   1   7  20        2.46        9.99      4.63 o 
   2   7  20       31.56       32.96      6.20 o 
   3   7  20        0.08        5.03      4.87 o 
   4   7  20       16.21       18.20      4.87 o 
   5   7  20        5.07        5.06      4.57 o 
   6   7  20        1.70        4.21      4.74 o 
   0   8  20        0.01       15.05      8.52 o 
   1   8  20        0.46       11.32      6.16 o 
   2   8  20        0.01        1.99      5.40 o 
   3   8  20        0.98       12.40      5.66 o 
   4   8  20        0.23        5.02      5.30 o 
   1   1  21        4.25        3.16      2.63 o 
   2   1  21        3.11        8.97      2.94 o 
   3   1  21        0.03        1.22      2.92 o 
   4   1  21        0.51        2.06      3.10 o 
   5   1  21        0.05        2.57      3.57 o 
   6   1  21        0.71        4.65      4.28 o 
   7   1  21        3.20       11.66      4.94 o 
   8   1  21        0.00        2.92      5.69 o 
   9   1  21        0.23       13.76      6.88 o 
   0   2  21        0.69        2.06      3.58 o 
   1   2  21       14.65       17.62      3.35 o 
   2   2  21       26.65       24.08      3.78 o 
   3   2  21        0.08        1.77      2.97 o 
   4   2  21       18.24       22.98      4.97 o 
   5   2  21        8.61       12.01      4.44 o 
   6   2  21        0.18        2.10      4.19 o 
   7   2  21        0.25        6.69      4.94 o 
   8   2  21        8.80        8.58      5.56 o 
   1   3  21        6.24        7.72      3.59 o 
   2   3  21        1.45        3.59      3.06 o 
   3   3  21       25.41       20.49      3.66 o 
   4   3  21       10.78       18.35      4.26 o 
   5   3  21        4.94        3.70      4.12 o 
   6   3  21        0.41        4.86      4.31 o 
   7   3  21        2.76       12.26      5.52 o 
   8   3  21        0.30       14.99      5.95 o 
   0   4  21        0.77        2.04      4.93 o 
   1   4  21        4.48        4.53      3.73 o 
   2   4  21        1.02        8.61      3.43 o 
   3   4  21        5.22        5.29      3.60 o 
   4   4  21        2.35        9.77      4.00 o 
   5   4  21        7.02       10.59      5.78 o 
   6   4  21        2.30        1.69      5.12 o 
   7   4  21        2.85        3.92      4.66 o 
   8   4  21        1.39       -3.70      7.66 o 
   1   5  21        2.88        5.51      3.85 o 
   2   5  21        0.21        6.10      3.99 o 
   3   5  21        0.30        8.28      4.28 o 
   4   5  21       18.62       18.69      4.27 o 
   5   5  21        5.07       11.24      4.68 o 
   6   5  21        7.60        8.91      4.74 o 
   7   5  21        0.13        6.49      5.06 o 
   0   6  21        0.03        6.39      7.01 o 
   1   6  21        0.03        7.65      4.50 o 
   2   6  21        0.87        5.51      4.60 o 
   3   6  21        6.24       15.20      5.28 o 
   4   6  21        0.36        9.66      4.51 o 
   5   6  21        2.33        1.21      4.09 o 
   6   6  21        9.13       13.58      5.18 o 
   1   7  21        0.57        1.41      4.51 o 
   2   7  21        4.27        4.23      4.92 o 
   3   7  21        0.03       -0.28      5.18 o 
   4   7  21        0.24        7.15      5.36 o 
   0   8  21        1.04       18.51      8.87 o 
   1   8  21        3.14       11.45      5.78 o 
   0   0  22        1.70        4.75      5.62 o 
   1   0  22       43.38       49.20      7.31 o 
   2   0  22        0.78        2.04      7.01 o 
   3   0  22        2.13        8.60      5.37 o 
   4   0  22       61.64       56.42      7.22 o 
   5   0  22        9.48        4.12      6.38 o 
   6   0  22        1.16        3.56      5.88 o 
   7   0  22       26.94       31.72      9.00 o 
   8   0  22        4.99       16.17     10.13 o 
   1   1  22        8.31        8.09      3.06 o 
   2   1  22        3.63        7.48      3.16 o 
   3   1  22        2.01        1.93      3.45 o 
   4   1  22        4.67        3.33      3.52 o 
   5   1  22        0.00        9.45      4.19 o 
   6   1  22       19.28       24.39      5.42 o 
   7   1  22        0.08        4.06      4.89 o 
   8   1  22       13.97       15.72      6.54 o 
   0   2  22        4.79        9.65      4.43 o 
   1   2  22        2.31        4.84      3.18 o 
   2   2  22        1.72        9.11      3.46 o 
   3   2  22        0.06        5.19      3.80 o 
   4   2  22        9.12        7.78      4.25 o 
   5   2  22        0.94       -2.34      4.34 o 
   6   2  22        7.60       10.77      5.53 o 
   7   2  22        0.38       10.77      6.44 o 
   1   3  22        1.17        4.49      3.44 o 
   2   3  22        0.43        8.86      3.59 o 
   3   3  22        0.78        5.19      3.69 o 
   4   3  22        3.92        8.15      4.49 o 
   5   3  22       12.49       14.23      4.93 o 
   6   3  22        8.61       12.35      4.96 o 
   7   3  22        0.17       11.60      6.36 o 
   0   4  22        0.62        5.54      7.48 o 
   1   4  22        3.55        9.50      4.27 o 
   2   4  22        6.13       11.49      3.73 o 
   3   4  22        2.91        3.94      3.78 o 
   4   4  22       10.71       14.02      5.12 o 
   5   4  22       11.22        9.23      4.83 o 
   6   4  22       24.27       28.47      6.42 o 
   1   5  22        0.80        4.23      3.98 o 
   2   5  22        3.35        3.29      4.42 o 
   3   5  22       12.13       17.50      4.95 o 
   4   5  22        2.90       10.20      4.26 o 
   5   5  22       10.49       14.81      5.08 o 
   0   6  22       20.64       30.57     11.13 o 
   1   6  22        7.46       14.61      5.50 o 
   2   6  22        1.50        4.54      4.80 o 
   3   6  22        3.70        7.14      5.28 o 
   4   6  22        9.30        9.67      5.03 o 
   1   7  22        1.43        5.93      5.19 o 
   1   1  23        3.52       10.02      3.42 o 
   2   1  23        0.29        6.29      3.72 o 
   3   1  23        0.70       -0.04      3.67 o 
   4   1  23       11.34       10.17      4.54 o 
   5   1  23        0.20        0.63      4.10 o 
   6   1  23        0.20        4.78      5.14 o 
   0   2  23        1.14        4.29      4.85 o 
   1   2  23        0.11        6.21      3.40 o 
   2   2  23        0.00        3.57      3.34 o 
   3   2  23        0.00        5.91      3.70 o 
   4   2  23        0.50        1.31      4.14 o 
   5   2  23        3.98        5.63      4.36 o 
   6   2  23        0.61        1.60      5.07 o 
   1   3  23        1.78        9.93      3.89 o 
   2   3  23        4.73        7.70      3.83 o 
   3   3  23        5.64       11.84      4.30 o 
   4   3  23        2.35        7.52      4.71 o 
   5   3  23        0.07        8.86      5.06 o 
   0   4  23        0.97        3.97      6.21 o 
   1   4  23        2.43        8.50      4.26 o 
   2   4  23       11.77       14.80      4.72 o 
   3   4  23       12.97       12.00      4.61 o 
   4   4  23        0.16        4.12      4.68 o 
   5   4  23        2.17        4.31      5.12 o 
   1   5  23        0.28        4.26      5.30 o 
   2   5  23        0.95        8.06      5.07 o 
   3   5  23        0.31       12.92      4.82 o 
   0   6  23        0.19       14.08     13.39 o 
   0   0  24        2.45       -5.06      5.94 o 
   1   0  24        1.43       10.04      5.56 o 
   2   0  24        0.71        4.69      5.53 o 
   3   0  24       14.68       11.75      6.16 o 
   4   0  24        1.21        0.02      6.12 o 
   5   0  24        0.70        1.75      6.72 o 
   1   1  24        9.34       10.36      3.74 o 
   2   1  24        3.48        7.16      4.13 o 
   3   1  24        3.37        5.17      3.97 o 
   4   1  24        3.18        6.37      4.44 o 
   5   1  24       18.76       23.03     11.08 o 
   0   2  24        7.72        1.61      5.37 o 
   1   2  24        0.10       -0.28      3.42 o 
   2   2  24        0.98        2.75      3.54 o 
   3   2  24        2.71        2.37      4.27 o 
   4   2  24        6.79       15.58      5.12 o 
   1   3  24        3.31        4.75      3.90 o 
   2   3  24        2.93        4.67      3.64 o 
   3   3  24        3.73        4.91      4.42 o 
   0   4  24        0.72        2.60      5.71 o 
   1   4  24        0.02        2.55      4.33 o 
   2   4  24        5.03       11.01      5.01 o 
   1   1  25        0.09        9.13      4.02 o 
   2   1  25        0.29       -8.38     11.63 o 
   0   2  25        0.26        8.73     11.45 o 
                                                 
